# Supplementary material for: First evidence of the link between internal and external structure of the human inner ear otolith system using 3D morphometric modeling
Source: Sci Rep. 2023 Mar 24;13:4840. doi: 10.1038/s41598-023-31235-1 (PMC10039035; doi:10.1038/s41598-023-31235-1)
Supplement: Supplementary file 2 — Supplementary Information 2. [file 41598_2023_31235_MOESM2_ESM.zip]

Archive with 52 entries (51 files):
- Datasets_for_R_scripts/
- __MACOSX/._Datasets_for_R_scripts
- Datasets_for_R_scripts/SemiLM_curve_sliders_greater_saccule_no_oval_window.csv
- __MACOSX/Datasets_for_R_scripts/._SemiLM_curve_sliders_greater_saccule_no_oval_window.csv
- Datasets_for_R_scripts/.Rhistory
- Datasets_for_R_scripts/All_landmarks_modules_Set4.csv
- __MACOSX/Datasets_for_R_scripts/._All_landmarks_modules_Set4.csv
- Datasets_for_R_scripts/All_landmarks_modules_Set5.csv
- __MACOSX/Datasets_for_R_scripts/._All_landmarks_modules_Set5.csv
- Datasets_for_R_scripts/Greater_utricle_set6_all.csv
- __MACOSX/Datasets_for_R_scripts/._Greater_utricle_set6_all.csv
- Datasets_for_R_scripts/.DS_Store
- __MACOSX/Datasets_for_R_scripts/._.DS_Store
- Datasets_for_R_scripts/All_landmarks_modules_Set1.csv
- __MACOSX/Datasets_for_R_scripts/._All_landmarks_modules_Set1.csv
- Datasets_for_R_scripts/All_utricle_vs_saccule_modules_Set6.csv
- __MACOSX/Datasets_for_R_scripts/._All_utricle_vs_saccule_modules_Set6.csv
- Datasets_for_R_scripts/All_landmarks_modules_Set2.csv
- __MACOSX/Datasets_for_R_scripts/._All_landmarks_modules_Set2.csv
- Datasets_for_R_scripts/All_landmarks_modules_Set3.csv
- __MACOSX/Datasets_for_R_scripts/._All_landmarks_modules_Set3.csv
- Datasets_for_R_scripts/All_utricle_vs_saccule_modules_Set6_LM6_as_saccule.csv
- __MACOSX/Datasets_for_R_scripts/._All_utricle_vs_saccule_modules_Set6_LM6_as_saccule.csv
- Datasets_for_R_scripts/SemiLM_curve_sliders.csv
- __MACOSX/Datasets_for_R_scripts/._SemiLM_curve_sliders.csv
- Datasets_for_R_scripts/Greater_Saccule_set6_no_SemiLM2.csv
- __MACOSX/Datasets_for_R_scripts/._Greater_Saccule_set6_no_SemiLM2.csv
- Datasets_for_R_scripts/Single_utricle_vs_saccule_modules_Set6.csv
- __MACOSX/Datasets_for_R_scripts/._Single_utricle_vs_saccule_modules_Set6.csv
- Datasets_for_R_scripts/All_landmarks.tps
- __MACOSX/Datasets_for_R_scripts/._All_landmarks.tps
- Datasets_for_R_scripts/Greater_Utricle_set6_single.csv
- __MACOSX/Datasets_for_R_scripts/._Greater_Utricle_set6_single.csv
- Datasets_for_R_scripts/Greater_Saccule_set6_single_macula.csv
- __MACOSX/Datasets_for_R_scripts/._Greater_Saccule_set6_single_macula.csv
- Datasets_for_R_scripts/.RData
- Datasets_for_R_scripts/Model_test.tps
- __MACOSX/Datasets_for_R_scripts/._Model_test.tps
- Datasets_for_R_scripts/SemiLM_curve_sliders_greater_utricle.csv
- __MACOSX/Datasets_for_R_scripts/._SemiLM_curve_sliders_greater_utricle.csv
- Datasets_for_R_scripts/Average_perilymphatic_mesh.ply
- __MACOSX/Datasets_for_R_scripts/._Average_perilymphatic_mesh.ply
- Datasets_for_R_scripts/Greater_Saccule_set6_single.csv
- __MACOSX/Datasets_for_R_scripts/._Greater_Saccule_set6_single.csv
- Datasets_for_R_scripts/Greater_Saccule_set6_all.csv
- __MACOSX/Datasets_for_R_scripts/._Greater_Saccule_set6_all.csv
- Datasets_for_R_scripts/Single_utricle_vs_saccule_modules_Set6_LM6_as_saccule.csv
- __MACOSX/Datasets_for_R_scripts/._Single_utricle_vs_saccule_modules_Set6_LM6_as_saccule.csv
- Datasets_for_R_scripts/SemiLM_curve_sliders_greater_saccule.csv
- __MACOSX/Datasets_for_R_scripts/._SemiLM_curve_sliders_greater_saccule.csv
- Datasets_for_R_scripts/SemiLM_curve_sliders_no_oval_window.csv
- __MACOSX/Datasets_for_R_scripts/._SemiLM_curve_sliders_no_oval_window.csv
