# Supplementary material for: First evidence of the link between internal and external structure of the human inner ear otolith system using 3D morphometric modeling
Source: Sci Rep. 2023 Mar 24;13:4840. doi: 10.1038/s41598-023-31235-1 (PMC10039035; doi:10.1038/s41598-023-31235-1)
Supplement: Supplementary file 2 — Supplementary Information 2. [file 41598_2023_31235_MOESM2_ESM.zip › Datasets_for_R_scripts/All_landmarks_modules_Set3.csv]

A
A
A
A
A
A
A
A
A
A
B
B
B
B
B
B
B
B
B
B
B
B
