# Supplementary material for: First evidence of the link between internal and external structure of the human inner ear otolith system using 3D morphometric modeling
Source: Sci Rep. 2023 Mar 24;13:4840. doi: 10.1038/s41598-023-31235-1 (PMC10039035; doi:10.1038/s41598-023-31235-1)
Supplement: Supplementary file 2 — Supplementary Information 2. [file 41598_2023_31235_MOESM2_ESM.zip › Datasets_for_R_scripts/All_landmarks.tps]

LM3=108
12.85950947 9.650960922 13.4712925
12.39940548 10.43711948 14.52917957
12.59704685 12.36150932 12.46574402
12.97616768 12.05044937 11.70067501
10.97182465 12.2894783 12.17992115
9.34366703 11.20912743 14.62133789
12.67005062 13.36189175 13.87674999
9.458921432 12.45528793 14.20442295
10.33665752 12.06757927 12.53854561
11.64592361 14.03369141 13.48882866
9.617183685 12.72741508 14.05388165
10.96131039 13.2016964 12.59913254
11.06644344 13.86772251 13.3199091
10.77660847 11.57386494 13.40873814
9.692371368 12.23279953 13.51586628
9.997775078 12.83649254 14.53849602
9.461651802 12.44329166 14.21260548
9.378372192 12.20197678 13.85383701
9.632493973 11.99980831 13.51430416
9.762449265 11.86424923 13.0976944
10.06326771 11.92120838 12.7474165
10.40814304 12.11815357 12.49868107
10.77573395 12.3529253 12.32323837
11.15215874 12.61669445 12.27295208
11.49596691 12.89401817 12.42762852
11.76222324 13.22830105 12.62319565
11.85966969 13.56715393 12.92633343
11.76071453 13.86327076 13.27682686
11.55816078 14.09334469 13.62751389
11.28613758 14.14870262 13.99917412
10.95632267 14.01159573 14.30244732
10.66353416 13.76350021 14.56227207
10.36815071 13.40215302 14.6107254
10.04555511 13.05950832 14.58586311
9.702922821 12.78527451 14.42228031
12.66433716 13.36436653 13.894063
12.82800388 13.10207462 13.68496895
12.94304466 12.74579716 13.60189438
12.999897 12.37355709 13.64803028
13.02931309 12.05550861 13.85831356
12.94712162 11.77373695 14.10423279
12.85460663 11.47402859 14.32488155
12.71305847 11.19945145 14.55023956
12.49673557 10.99355793 14.790061
12.28252029 10.84318638 15.0646162
12.13511467 10.91296196 15.40524769
12.06418514 11.21245575 15.61973572
12.09487438 11.59025097 15.59422779
12.13973427 11.95691204 15.49839592
12.19868565 12.27246857 15.29233742
12.27438164 12.5415144 15.030159
12.29796219 12.82936096 14.7798214
12.37674141 13.11340523 14.53667927
12.52692032 13.2993679 14.23898411
13.15852165 11.72021961 12.10536385
12.82151699 11.96400642 12.0885601
12.45812893 12.1784029 12.02198982
12.06474113 12.31095409 12.01628208
11.66752243 12.36540604 12.03461552
11.27383232 12.27386189 12.1420269
10.92201328 12.1414957 12.32526875
10.76077271 11.87983227 12.60480022
10.53345776 11.63408184 12.84406376
10.34138966 11.35745335 13.08929157
12.11684608 10.65744972 13.35278511
12.33213615 10.79582691 13.2696352
12.46782112 11.03414822 13.20159435
12.56291962 11.29482937 13.14826298
12.59469223 11.56540108 13.07170773
12.6250267 11.82253361 12.95744419
12.60847855 12.08392525 12.85534954
12.47340202 12.24608326 12.67220783
12.30183315 12.32836246 12.46574688
12.03216839 12.36157322 12.39898396
11.75104523 12.34541321 12.41645813
11.49368858 12.26071453 12.49439144
11.29794312 12.12143898 12.63785362
11.28210735 11.96769714 12.86809063
11.38622856 11.7984581 13.06822777
11.49905682 11.57411575 13.19496059
11.68578053 11.36874485 13.24962044
11.82481098 11.13203335 13.31673241
11.99248314 10.907094 13.35098553
9.61657238 12.72500229 14.06044579
9.753545761 12.97508621 14.18368912
9.912981033 13.24196339 14.09408665
10.13713837 13.45224285 13.9892807
10.37146854 13.61267185 13.83003998
10.62292099 13.77950954 13.70808601
10.86171722 13.87395382 13.51038933
11.10851765 13.86539459 13.30094814
11.32365894 13.73560905 13.09659672
11.42728806 13.56183624 12.84421253
11.38700867 13.3389101 12.62201881
11.12699223 13.1671505 12.5318327
11.00895596 13.32708549 12.64374447
10.72145081 13.31092548 12.77644348
10.45824432 13.31974888 12.96655655
10.1779108 13.22944641 13.08860588
9.9602108 13.07298946 13.28190231
9.763669968 12.90544319 13.47989845
9.629261017 12.79156399 13.75143242
11.89934254 10.38395023 13.44911003
13.16324997 11.71840191 12.12405491
10.35171223 11.4058733 13.02903461
12.11467266 10.66378117 13.35135746
12.41871643 12.2835331 12.58824444
11.29175186 12.11462975 12.64816761
ID=892105L

LM3=108
11.30857372 8.341819763 10.87890053
10.64465046 9.4034338 9.663691521
9.928539276 10.51766205 12.83871078
10.53211594 10.27714443 13.08432484
11.05155563 11.74308777 11.95016575
11.32715893 12.36487675 9.10521698
8.665908813 11.40668392 11.85505295
10.39325142 12.70642281 9.978219032
11.17890739 12.02581406 11.44839954
8.902099609 12.16046524 11.85916805
10.20516205 12.58681488 10.09455395
10.42551517 11.96187973 11.50916576
9.531245232 12.22845364 11.77575397
10.57696152 10.91629505 11.27329445
10.79935837 12.50909328 9.96203804
9.550121307 12.48936462 9.77192688
10.39489937 12.69438362 9.972424507
10.74720001 12.67686272 10.20760536
10.98499393 12.59620094 10.54733181
11.11620617 12.42525196 10.91145229
11.18249798 12.18682671 11.25708103
11.10526371 11.98709679 11.62371922
10.86843204 11.87122631 11.95890808
10.58748341 11.78950405 12.25372219
10.19103813 11.74280548 12.38903236
9.769711494 11.73785973 12.39414692
9.371296883 11.80945492 12.2680006
9.049339294 11.97854424 12.05265522
8.848333359 12.22737694 11.76496029
8.776201248 12.4355154 11.3969965
8.776798248 12.56199074 10.99070168
8.934555054 12.61643124 10.60164452
9.227929115 12.65289211 10.29355812
9.587715149 12.66800594 10.06859684
9.979951859 12.66184807 9.901210785
8.680500031 11.34074497 11.85352516
8.875743866 11.02347088 11.96136856
9.053320885 10.6721983 12.00396729
9.250488281 10.34307384 11.91381264
9.417529106 10.05574989 11.70225525
9.521828651 9.851167679 11.38087273
9.654097557 9.729203224 11.0287714
9.809492111 9.701311111 10.66609764
9.987321854 9.725919724 10.31292915
10.08207989 9.771677971 9.932124138
10.0697546 9.923518181 9.572546959
9.818286896 10.14657688 9.390031815
9.507844925 10.33300972 9.535291672
9.249818802 10.47194004 9.798172951
9.145317078 10.64453316 10.13822842
9.021183014 10.7893734 10.48541069
8.879883766 10.96815777 10.80954361
8.735266685 11.15845871 11.12546444
8.670880318 11.33752728 11.47132206
10.65194607 9.735357285 12.78181839
10.72412872 10.08717346 12.74372387
10.80650234 10.44139099 12.7248373
10.90795898 10.75031281 12.58457375
11.00110435 11.06594276 12.43544292
11.10625839 11.31234264 12.18361282
11.220397 11.46543026 11.8737793
11.31261921 11.5789566 11.54299164
11.38781834 11.59858513 11.1964674
11.48273563 11.57510757 10.84857082
10.818573 9.737430573 10.5389185
10.66893387 9.576179504 10.77211094
10.49624825 9.466164589 11.02566814
10.36607456 9.427073479 11.3209362
10.27282906 9.441174507 11.63290787
10.21878052 9.491629601 11.94988918
10.24008656 9.631772041 12.23788261
10.36715508 9.883076668 12.3971796
10.57146931 10.05768394 12.57970905
10.6855793 10.35553265 12.59489536
10.73624229 10.65397739 12.4790287
10.76123428 10.90124416 12.26878452
10.81060505 11.08985901 12.01190662
10.81851101 11.05756664 11.69141006
10.84463787 10.95531464 11.38328075
10.91504192 10.81492138 11.09779072
10.94744015 10.61697483 10.84249496
10.91030788 10.35268211 10.65746307
10.84908581 10.05530357 10.54095936
10.21638489 12.58785248 10.09542751
9.963849068 12.61150074 10.21480274
9.786214828 12.61614895 10.45016861
9.672008514 12.61069202 10.72391415
9.528191566 12.58152103 10.9805336
9.445469856 12.49993801 11.2482214
9.441254616 12.39774895 11.52655315
9.509843826 12.22920322 11.75692749
9.632356644 12.02715683 11.93606567
9.836845398 11.85599041 12.03263664
10.12078094 11.77325058 12.03348732
10.40296173 11.77061367 11.9631052
10.5616951 11.96667385 11.82019711
10.51967144 12.21016121 11.66876888
10.43088722 12.39822292 11.45853233
10.45938587 12.5185833 11.18949223
10.48761463 12.59303761 10.90640259
10.45759487 12.62761307 10.61329937
10.38537598 12.63127518 10.3296566
11.0241375 9.630888939 10.10638428
10.65558147 9.728949547 12.78119087
11.49559879 11.57473278 10.8530407
10.81640625 9.720082283 10.54000092
10.56328487 10.04651546 12.58138657
10.76173019 10.77323723 12.41256523
ID=9267L

LM3=108
11.24061791 12.33054645 16.24913369
12.74751503 12.96380597 15.85308879
13.26394643 11.17421113 18.59419312
12.42938226 10.81974213 18.78990855
13.59020573 9.929804363 17.4380532
14.38766309 10.57868946 13.95222153
14.87048223 11.76030044 18.28268835
15.32105536 10.70638792 15.03424351
13.88467342 9.822666867 16.78460234
15.46900928 10.82457543 17.8079971
15.2829084 10.70722294 15.22381688
14.30118634 9.867899036 16.97690449
15.4801926 10.63026565 17.50517619
13.33559463 11.28122891 16.23041937
14.65593043 10.38206514 15.34611084
15.67116242 11.58427262 15.51580489
15.32106151 10.70649752 15.03230616
14.93926264 10.45607179 15.11315098
14.70851232 10.08061618 15.27615463
14.39341833 9.861911303 15.52943161
14.10381313 9.777031535 15.88944226
13.88207535 9.818664743 16.29763134
13.85903716 9.829467263 16.76726605
13.86127309 9.894485923 17.23279697
14.00363783 10.02933671 17.65727524
14.28322415 10.24731438 17.96240358
14.65879928 10.48769395 18.09897628
15.05374562 10.72417484 18.01331314
15.46240044 10.83760381 17.81724017
15.80045918 10.80496685 17.49786812
15.93115196 10.83479699 17.05062517
15.96013463 10.94369098 16.5937155
15.93674143 11.06509567 16.13993739
15.80197901 11.09856449 15.69244292
15.58739464 10.97864735 15.294911
14.88515012 11.72484404 18.28233495
14.44331696 11.76905779 18.39068995
14.00585607 11.92389613 18.39269861
13.63487503 12.16128115 18.25623263
13.40602816 12.42405783 17.95160036
13.21741209 12.63770711 17.58371763
13.03146635 12.83755773 17.2073311
12.95028421 12.95823029 16.76800929
12.9695097 12.98659528 16.30440447
13.0245944 13.00703321 15.84476262
13.29795283 13.12907387 15.50069703
13.73551072 13.22076834 15.44480116
14.03113328 13.26830968 15.78474235
14.17807649 13.09836766 16.19037403
14.37187419 12.94241643 16.58308182
14.5818552 12.71072218 16.92715491
14.77332826 12.47287548 17.27836744
14.99100026 12.24793479 17.62277822
15.10054782 11.97051483 17.97274741
12.09908402 11.38894879 18.60032639
12.39185648 10.97715652 18.60340202
12.66801931 10.58284011 18.45487647
12.90164054 10.24525368 18.16526495
13.14931635 10.06523737 17.76283698
13.30264726 9.972373803 17.2884204
13.33918412 9.939919089 16.7844926
13.3658361 9.963844748 16.27877664
13.3015947 10.09553639 15.79440777
13.23960734 10.36764206 15.37156553
12.59381556 12.33890593 16.14629251
12.51039094 12.32238683 16.53128533
12.49259159 12.36412251 16.91977313
12.52447232 12.25421806 17.29858034
12.59017616 12.09487787 17.65692742
12.60476834 11.8735742 17.98254474
12.62512383 11.54363263 18.19862926
12.62393529 11.17696563 18.34455283
12.78115077 10.81830578 18.33435088
12.9549795 10.51350579 18.15672732
13.13729167 10.26406878 17.91786179
13.31396213 10.27653498 17.56749836
13.41780592 10.30849144 17.18733014
13.38367692 10.54783957 16.88798671
13.31413574 10.84820335 16.64031342
13.22983585 11.08264277 16.3336265
13.12523718 11.37189605 16.08623174
12.96022712 11.7115113 15.97155646
12.83098856 12.07351088 16.01599326
15.33218874 10.64381947 15.20766693
15.51637036 10.81608252 15.50351156
15.65535591 10.91146726 15.84408784
15.77409762 10.92445914 16.21351264
15.7260323 10.82735293 16.58584106
15.63294339 10.71719083 16.95110544
15.50150859 10.63772431 17.30779591
15.2659473 10.59639081 17.61128749
14.92547949 10.53653703 17.79674312
14.58694085 10.4359892 17.80070902
14.29700329 10.22359248 17.64602653
14.17929839 10.00924946 17.36435307
14.29768984 9.899248501 17.01720192
14.63725506 9.995880938 17.02192998
14.7990397 9.922238966 16.67311756
14.94630919 9.946178923 16.31433836
15.00567684 10.00932451 15.93126129
15.068262 10.14867284 15.57053516
15.10601621 10.36878089 15.24799064
12.43451301 12.42128167 15.85951327
12.11546094 11.36649795 18.6099741
13.20919874 10.39564346 15.33275685
12.61860722 12.33782894 16.1361662
12.64496131 11.04485732 18.36265081
13.12105506 10.24847769 17.95430665
ID=9265R

LM3=108
11.91412354 11.42675686 8.251793861
10.42555523 11.23664665 8.45768261
11.50979233 9.488868713 10.34860802
12.33170986 9.495826721 10.22993374
11.51268673 10.52259064 11.38655853
9.84196949 13.2301321 10.91864014
9.942684174 9.292897224 10.66169071
9.321162224 12.02454281 11.31168175
11.00627041 11.35691261 11.56869411
9.710062027 9.625597954 11.52544117
9.450028419 11.82961464 11.38527393
10.79563618 10.93778801 11.7339344
10.02543926 9.8991642 11.62562466
10.58730507 11.45672417 10.11240673
10.07536411 11.94766331 11.47980022
8.761516571 11.44013977 10.85618687
9.314079285 12.02369404 11.28807831
9.673874855 12.13433552 11.44722843
10.07313156 12.06982994 11.54228973
10.46056938 11.94029427 11.62026024
10.77744484 11.67477417 11.61350918
11.02618408 11.34711933 11.55335999
11.16192055 10.955616 11.53209019
11.21687794 10.54090786 11.495924
11.11846161 10.14597225 11.43688011
10.88879013 9.805907249 11.39545441
10.50725269 9.643580437 11.42084599
10.09765148 9.595067978 11.459939
9.686275482 9.622945786 11.52263451
9.319195747 9.799821854 11.54521942
9.089237213 10.1454258 11.55172443
8.938609123 10.52007866 11.46135044
8.886463165 10.90951538 11.32572842
8.941638947 11.30832958 11.22767353
9.079219818 11.70033836 11.21608067
9.937108994 9.292123795 10.65978909
10.28891277 9.232522011 10.472085
10.5537281 9.245574951 10.16632366
10.73879147 9.37806797 9.83001709
10.78065109 9.606050491 9.498011589
10.74621487 9.886916161 9.204951286
10.67350292 10.18275547 8.934303284
10.57605839 10.50074768 8.699568748
10.41455364 10.85287094 8.579325676
10.23446655 11.21235466 8.524517059
9.952531815 11.5011158 8.503931046
9.578779221 11.46760368 8.597333908
9.363257408 11.16578865 8.75587368
9.358998299 10.82347298 8.970318794
9.421198845 10.54448605 9.260406494
9.515943527 10.29424477 9.567770958
9.582538605 10.03410816 9.874464989
9.618347168 9.763123512 10.17693615
9.674245834 9.500537872 10.48136902
11.94852352 9.697806358 9.802048683
11.96793556 9.716248512 10.22869587
11.87306499 9.862390518 10.62854099
11.77151585 10.13654137 10.95325756
11.6227026 10.44604969 11.21409225
11.46034431 10.84283924 11.31140804
11.2782526 11.23438072 11.28565216
11.1489439 11.63206482 11.15859222
11.0474472 12.0199213 11.00031853
10.90488434 12.29677773 10.69937992
10.77994919 11.4187336 9.135383606
10.9630909 11.15942764 9.029841423
11.09610748 10.85009098 9.019791603
11.21471786 10.54495049 9.083077431
11.32916641 10.28162003 9.263462067
11.45129967 10.07577038 9.503910065
11.61234379 9.965431213 9.777772903
11.81487179 9.886873245 10.02918053
11.99806023 9.840259552 10.28798103
11.93108368 9.964420319 10.59449482
11.88534069 10.14842987 10.87582588
11.72330666 10.38502598 11.04785252
11.5234499 10.65052128 11.01971531
11.33584499 10.91125393 10.92712498
11.17827988 11.10210419 10.69641781
11.05764675 11.25120068 10.41547966
10.9556675 11.35689449 10.10870457
10.89481926 11.44440174 9.785826683
10.84726334 11.45581913 9.451047897
9.445542336 11.83503628 11.3758955
9.260381699 11.54676247 11.3467989
9.177974701 11.24812603 11.47488499
9.228326797 10.94349861 11.61720085
9.3265028 10.66010284 11.7834053
9.48826313 10.36808968 11.73354816
9.688673019 10.10863113 11.66870594
9.972517014 9.927698135 11.62837029
10.30460358 9.892363548 11.55787945
10.63624096 9.94583416 11.48501682
10.93341446 10.05304241 11.35901165
11.06160736 10.34402752 11.43292427
11.02543163 10.65356636 11.51876736
10.87052631 10.90905857 11.68471909
10.56702423 10.87605095 11.79761696
10.3564682 11.11491108 11.87643051
10.16338348 11.39598274 11.83809376
9.922404289 11.62641239 11.75503922
9.707990646 11.83268166 11.58260536
10.62075806 11.64961243 8.900277138
11.96184635 9.700059891 9.800173759
10.88300419 12.3295126 10.68680191
10.78150845 11.41709614 9.134010315
11.99055004 9.827406883 10.21583843
11.78204441 10.31135654 11.04098034
ID=9265L

LM3=108
-3.520703554 1.907572985 2.536784172
-4.337402821 2.446950912 3.603069067
-1.959900975 4.700611591 2.475175381
-2.282722712 4.466724873 1.724577069
-3.840354204 5.609895229 2.538241863
-6.333456516 4.996760845 4.042136192
-2.481186628 5.25352478 4.129954815
-5.533120155 5.56603241 4.39495182
-4.605642319 5.692624092 2.86284709
-3.007180452 6.105053902 4.000799179
-5.214516163 5.521121979 4.454696655
-4.271412849 5.898378849 3.257434845
-3.566109419 6.110024929 3.989852667
-4.559207916 4.560905933 3.339760542
-5.319216728 5.458246708 3.949016333
-4.728846073 5.388908863 4.977680683
-5.528105736 5.505457878 4.411660194
-5.544402122 5.531537056 4.002906799
-5.394572735 5.551766396 3.600980759
-5.174976826 5.581512928 3.23786974
-4.850268364 5.634202957 2.972280025
-4.464784622 5.701081753 2.800288439
-4.047120571 5.724110126 2.720802546
-3.631146669 5.807266235 2.702305794
-3.243469238 5.863175392 2.840521097
-2.99085474 5.955560207 3.151617765
-2.938786507 5.969717503 3.581935406
-2.951108217 6.041554928 3.997577429
-3.166563511 6.125693798 4.35123539
-3.452680349 6.13639164 4.665140152
-3.812528133 6.05591917 4.885391712
-4.18975544 5.941420078 5.00520134
-4.590986729 5.806025982 4.991251469
-4.955561161 5.58994627 4.992543221
-5.292415142 5.498400688 4.761820793
-2.495752335 5.261797905 4.132441521
-2.403979778 5.067285538 3.83845067
-2.393569708 4.766663074 3.630916834
-2.455533028 4.423716545 3.53008008
-2.636955261 4.104802132 3.528640509
-2.859115362 3.81724906 3.575642586
-3.113315582 3.569807768 3.670773506
-3.382134914 3.34829998 3.78751564
-3.647720337 3.127526283 3.912727118
-3.897662878 2.979745626 4.129426956
-4.10303545 2.991009474 4.429279804
-4.172791958 3.221535683 4.689157486
-4.036842823 3.523872137 4.838010311
-3.828705311 3.821747541 4.810232162
-3.593244076 4.087952137 4.716990471
-3.364160538 4.362154484 4.631869316
-3.141952515 4.648898125 4.573450565
-2.922637701 4.936115742 4.507501602
-2.709719896 5.210514545 4.389997959
-2.373434544 3.906922579 1.907375813
-2.537994146 4.263999939 1.89544642
-2.793366671 4.558992863 1.966960311
-3.081341505 4.837532997 2.050780773
-3.394709826 5.067598343 2.16851306
-3.718039036 5.257493973 2.321785688
-4.071953773 5.368609428 2.481499672
-4.436169624 5.400058746 2.637270927
-4.777997017 5.272969723 2.805746794
-5.009149551 5.029597759 2.991940498
-4.031393051 2.912542343 3.116324902
-3.703397512 2.995747805 3.044569731
-3.425833464 3.202985525 2.99519372
-3.104565144 3.355951309 2.950464487
-2.858635664 3.553508043 2.785946846
-2.710877895 3.8223629 2.600498438
-2.601716995 4.085002899 2.395359516
-2.564301729 4.23319006 2.084806442
-2.744284153 4.449237823 1.964790821
-2.973367214 4.718755245 1.995990157
-3.233006716 4.935433388 2.110392809
-3.480000973 5.02084446 2.325257301
-3.706742287 5.023518562 2.60240984
-3.944164753 4.846899986 2.769206762
-4.111944199 4.574782848 2.916679859
-4.234474182 4.265862465 3.047350407
-4.323693275 3.926180124 3.103980303
-4.260238647 3.57590723 3.109805346
-4.195973396 3.222999096 3.105660915
-5.214514256 5.519350052 4.45497942
-4.971811295 5.635186672 4.548243523
-4.718957424 5.784118652 4.530936241
-4.491065025 5.893304825 4.383993626
-4.234906197 6.016886711 4.31293726
-3.96631217 6.098726749 4.22193861
-3.711316586 6.121285439 4.084630966
-3.511900425 6.116430759 3.882124424
-3.403749466 6.024078369 3.630455732
-3.510785341 5.943373203 3.37815547
-3.747276545 5.891893864 3.209851742
-4.025080204 5.897862434 3.141052485
-4.262765408 5.884706497 3.17963171
-4.242827415 5.972499847 3.461014748
-4.482095242 6.060515881 3.506629944
-4.738955021 5.977007389 3.613595247
-4.979291916 5.900111675 3.758856773
-5.148356915 5.783030987 3.968743324
-5.258423805 5.648395538 4.194771767
-4.194990635 2.853972435 3.0859797
-2.35933733 3.949531317 1.907116175
-5.006212711 5.028333664 2.957045317
-4.034281731 2.935071945 3.10804081
-2.60111475 4.302558422 1.948452473
-3.400420904 5.039598942 2.251954556
ID=8081R

LM3=108
6.072291851 2.883979321 4.643474102
5.654649258 3.586717844 5.439002037
7.148746014 5.541802883 3.777518988
7.256449223 5.270762444 3.095793486
5.659487724 6.318528652 3.628317833
3.458960533 6.122503281 5.570307732
7.089077473 6.379490376 5.147766113
4.237303257 6.757252693 5.683385372
5.200919151 6.481556416 3.828505039
6.683249474 7.048225403 5.048055649
4.482544422 6.756104946 5.616583824
5.234984398 6.839529037 4.147334099
6.109378338 7.082975388 4.606880665
5.280249119 5.432117939 4.620107174
4.37873745 6.60312891 4.549768925
4.427121162 6.719434261 5.567124844
4.257138729 6.77697897 5.691896915
4.170111656 6.838604927 5.29317522
4.235570908 6.734246254 4.896234512
4.392578602 6.664841652 4.513532162
4.648305416 6.540266037 4.204352856
4.975642681 6.487469673 3.946522474
5.349896431 6.45798111 3.757870436
5.763333321 6.430197716 3.697016954
6.159012318 6.485946655 3.814969778
6.468084335 6.616106033 4.067124844
6.645185471 6.797996044 4.399608135
6.659434795 7.006646633 4.762932777
6.55095911 7.223421574 5.106464386
6.320360184 7.340826035 5.433689594
5.978763103 7.374846935 5.674564838
5.608206272 7.311718941 5.861270905
5.269575119 7.159013748 6.058153152
4.902264118 6.960283756 6.091640472
4.531966209 6.790703297 5.99419117
7.090229988 6.377989292 5.145206928
7.159387589 6.108039379 4.903340816
7.2062006 5.743885994 4.853482246
7.0756464 5.395259857 4.884279251
6.871681213 5.110124111 5.016207218
6.697713852 4.802414894 5.144138813
6.477770805 4.550890923 5.312227726
6.208415985 4.343592167 5.47287941
5.93158102 4.176187992 5.663525581
5.647589207 4.0920825 5.890599251
5.467208862 4.190616131 6.195842266
5.445527077 4.500825882 6.389340401
5.598108768 4.837544918 6.408051968
5.826816559 5.109119892 6.288537502
6.040200233 5.357593536 6.104422092
6.289435387 5.569358826 5.919101715
6.513121605 5.83826828 5.784558773
6.745434761 6.112890244 5.675480843
6.935289383 6.360230446 5.472833157
7.22577858 4.598196983 3.352436304
7.049599648 4.977046967 3.258165359
6.776564598 5.304298401 3.304415703
6.478663445 5.609421253 3.364677191
6.135480404 5.850942135 3.463014364
5.766577244 6.037745476 3.53044343
5.381449699 6.144792557 3.689393044
5.011586189 6.146076679 3.905108929
4.67034626 6.086866856 4.164057255
4.399336815 5.945013523 4.462617397
5.449485302 4.00891304 4.84681797
5.773873806 4.04404211 4.787001133
6.129804134 4.049025536 4.726532936
6.442378521 4.178644657 4.60728693
6.692658901 4.39259243 4.458255291
6.863148689 4.632472038 4.24906826
6.983874798 4.822321415 3.967707157
7.020806313 4.955943584 3.634752274
6.92756319 5.131624699 3.377305984
6.69749403 5.413759708 3.385688305
6.428748608 5.644355774 3.455828905
6.150516033 5.814646721 3.609716415
5.864601612 5.905466557 3.806680679
5.608468056 5.813480377 4.035900116
5.443196774 5.61450386 4.288833618
5.287491798 5.378053188 4.510008335
5.231046677 5.044147491 4.637314796
5.275598049 4.694934845 4.707438946
5.368203163 4.362112522 4.809076786
4.481792927 6.75517416 5.620021343
4.735452175 6.89501667 5.674120903
4.955465794 7.045859814 5.564052105
5.197843552 7.141498089 5.424488544
5.439809799 7.20083046 5.265285969
5.682943344 7.253354549 5.104757786
5.917833328 7.228317261 4.937105179
6.059923172 7.127995968 4.697889805
6.132506847 6.980810642 4.46143961
5.978274822 6.845895767 4.248971939
5.78856802 6.746369362 4.054731846
5.495175838 6.781968117 4.05179739
5.240363598 6.811183929 4.111989975
5.323269844 6.990609646 4.316514015
5.114328384 7.029840469 4.486203194
4.859912395 6.996168613 4.621159077
4.651183605 6.966268063 4.828318596
4.501179218 6.917967796 5.078388691
4.425062656 6.830337048 5.349698544
5.432619572 3.817199707 4.856405735
7.225914955 4.588990688 3.347140789
4.386378288 5.940663338 4.486756325
5.448003292 4.008674145 4.848230362
7.020242214 4.991233349 3.497422218
6.168666363 5.803646088 3.597528696
ID=8081L

LM3=108
920.0667114 11.56747246 12.10854816
919.7507324 10.29577446 11.85389328
918.8241577 11.46796894 9.152603149
918.9042358 12.38381767 9.191843987
920.0065918 11.45088577 8.729316711
921.7961426 8.960180283 9.92941761
918.4581299 9.855482101 8.746397972
920.8155518 8.801716805 9.150445938
920.7200317 10.93774033 8.819483757
918.6755981 9.931756973 8.316468239
920.7545166 9.010328293 8.939772606
920.1904297 10.49011421 8.427474022
919.286499 9.641290665 8.205590248
920.3501587 10.36505413 10.15359974
921.3322144 9.32356739 9.135629654
920.2835693 8.115823746 9.296737671
920.887207 8.884811401 9.068809509
921.0909424 9.250907898 9.005807877
921.1817627 9.657639503 8.883725166
921.168396 10.08394623 8.8079319
921.0062866 10.48465347 8.761529922
920.7962646 10.86159325 8.820319176
920.456604 11.1010952 8.75432682
920.0484009 11.21292591 8.664522171
919.6529541 11.08964252 8.574337959
919.2806396 10.89246559 8.455287933
918.9743652 10.59151173 8.399423599
918.7605591 10.21325207 8.342636108
918.6912842 9.797459602 8.291041374
918.7821045 9.370131493 8.273008347
919.0506592 9.045438766 8.320127487
919.4082031 8.822322845 8.428769112
919.7523193 8.667736053 8.64508152
920.1311035 8.6257267 8.853194237
920.5280762 8.671340942 9.024511337
918.4240723 9.853862762 8.78605175
918.4283447 10.20410442 8.902880669
918.486084 10.48249149 9.141974449
918.5525513 10.63920021 9.473023415
918.687561 10.69016266 9.815802574
918.8616943 10.65795612 10.14443111
919.0639648 10.56189728 10.44345856
919.2865601 10.43282127 10.71435452
919.5057373 10.23617268 10.94396782
919.7063599 9.978760719 11.1249609
919.7974854 9.647286415 11.24844742
919.6950684 9.304754257 11.16981888
919.4963989 9.160006523 10.89877129
919.3041992 9.184933662 10.57977009
919.1054077 9.279343605 10.27761459
918.9061279 9.337338448 9.966996193
918.7319336 9.359396935 9.635974884
918.5991211 9.412031174 9.291343689
918.4882202 9.563089371 8.968729973
918.8660889 12.51196671 10.04962826
919.0888062 12.4780283 9.710706711
919.3101196 12.39021873 9.378252983
919.6087036 12.25951099 9.13805294
919.9283447 12.05569267 9.020511627
920.2404175 11.81193733 9.01940918
920.5379639 11.53347206 9.083130836
920.7599487 11.22630024 9.233689308
920.9418945 10.96157646 9.467927933
921.1038818 10.71696854 9.75348568
919.8250732 10.67936134 11.28600311
919.6125488 10.93423176 11.42377472
919.3327637 11.09745884 11.28545475
919.0754395 11.28003216 11.10700703
918.8951416 11.4673872 10.85925674
918.8643799 11.59643173 10.51987267
918.8388672 11.75647545 10.20201969
918.9077148 12.00004959 9.944899559
919.0020752 12.2924881 9.760946274
919.2138672 12.32604885 9.487856865
919.3818359 12.16157341 9.192380905
919.6148682 11.97141933 9.114634514
919.8569336 11.71144867 9.157146454
919.8849487 11.42352104 9.370163918
919.9199219 11.1779232 9.634039879
919.9904175 10.9867897 9.934329987
920.0369263 10.83559704 10.25955582
920.0289307 10.73835659 10.60970879
919.9608154 10.66858482 10.95998955
920.7493896 9.009562492 8.944642067
920.4863281 8.984972 8.778018951
920.2034302 8.975022316 8.641150475
919.9387207 9.033666611 8.482757568
919.7341309 9.20970726 8.320976257
919.4810181 9.378845215 8.239884377
919.2985229 9.628014565 8.210785866
919.1827393 9.917924881 8.236641884
919.1465454 10.20217133 8.343188286
919.2410889 10.47347736 8.393649101
919.4951782 10.6439991 8.436285973
919.7963867 10.72228241 8.47700119
920.1068726 10.68454742 8.490348816
920.1380005 10.41645527 8.414511681
920.1954346 10.14938068 8.377374649
920.4425659 9.961418152 8.428114891
920.6570435 9.756024361 8.534470558
920.8212891 9.553269386 8.692774773
920.8134155 9.270494461 8.807749748
920.0567627 10.88576412 11.78689575
918.8679199 12.51304531 10.05101299
921.0977173 10.68021584 9.757703781
919.8269043 10.68010235 11.27998638
919.0432129 12.33676243 9.712317467
919.7963867 11.8319006 9.072890282
ID=Embalm_human

LM3=108
11.24803638 16.54643822 12.99240398
11.96314335 16.40439796 13.92306042
11.67290211 13.80387402 12.67428493
11.24395275 13.90883732 11.99013138
13.03232479 14.11879253 12.18676281
15.04227638 15.66599941 13.80382156
12.22638798 13.1042738 14.13447189
14.63505936 14.40987015 13.92863369
13.51893806 14.2770853 12.34404564
12.61583138 12.81424713 13.99264812
14.23215103 14.18662167 13.93601227
13.14915466 13.79550934 12.64357948
12.94542122 13.11740875 13.65614033
12.63101864 15.3054924 13.41606236
14.24626827 14.84553051 13.63676357
14.06921864 14.51825142 14.61321926
14.61128426 14.46965218 13.98557472
14.56221008 14.51514816 13.56799889
14.4160881 14.50516701 13.16894913
14.19969559 14.51553917 12.80349827
13.87992764 14.47848129 12.52863884
13.53856564 14.31069851 12.34740925
13.24224091 14.01330185 12.32473946
12.90902901 13.80524254 12.47387123
12.60252666 13.64255047 12.7063818
12.43537521 13.45924568 13.04802799
12.35558033 13.19091415 13.37121868
12.41636467 12.97297573 13.71924114
12.64119244 12.80066776 14.04101658
12.96651363 12.81101322 14.30897141
13.35185146 12.96490383 14.37841797
13.66939449 13.23916149 14.43461418
13.94911861 13.56122971 14.41199017
14.16869164 13.92404175 14.39478588
14.41295147 14.24862003 14.27815247
12.25535011 13.08352661 14.11562347
12.04915047 13.18772888 13.83708572
11.88098335 13.42088413 13.61620522
11.70034218 13.72015476 13.52996731
11.55692768 14.05155277 13.57183933
11.49813366 14.39418888 13.67698097
11.49073887 14.75141716 13.74514675
11.52033901 15.1078949 13.81254482
11.65985584 15.41216755 13.94818115
11.89778423 15.62120438 14.12364197
12.16174507 15.75556278 14.33034039
12.3866396 15.71092224 14.6080389
12.51207638 15.39405346 14.67293358
12.49981022 15.03097153 14.64889336
12.47524166 14.6673584 14.64545345
12.43385315 14.30741882 14.60869503
12.44270325 13.95020676 14.54014683
12.47535133 13.58957481 14.50066948
12.43601704 13.25983524 14.36562347
10.97627831 14.47868824 12.23980808
11.31651592 14.33560276 12.1559515
11.65843391 14.1836834 12.09381294
12.02323055 14.08079338 12.04269218
12.39511204 14.08786583 12.06769276
12.75563049 14.1754303 12.13766861
13.07491875 14.355443 12.21829319
13.31812572 14.60838604 12.35340309
13.43321228 14.88838482 12.5054369
13.56888103 15.18701744 12.68824768
12.36677265 16.00172806 13.52131081
12.05155945 15.94745636 13.40940189
11.78029442 15.76956558 13.32463551
11.54929161 15.52865791 13.26631546
11.40156364 15.23352909 13.18313694
11.38974857 14.91229534 13.0678196
11.33923149 14.61273766 12.91814518
11.3724308 14.42133427 12.6432724
11.39403343 14.26503086 12.35665607
11.70036125 14.17244816 12.35578632
11.99548149 14.09146881 12.2253294
12.32493114 14.07227039 12.24459362
12.50812244 14.20678234 12.48201847
12.72419357 14.39406776 12.6604414
12.80452919 14.6667881 12.84604836
12.89129162 14.93875027 13.03107262
12.85267735 15.23513508 13.19556522
12.79231167 15.55381012 13.30937862
12.56143951 15.77188778 13.39423084
14.23283863 14.18649864 13.93973351
14.11238003 13.93445778 14.0350523
13.95512867 13.68282986 14.00373936
13.76344776 13.46894169 13.93928719
13.5517292 13.26642132 13.86152649
13.28429508 13.15357208 13.79736233
13.0180521 13.13191795 13.66823769
12.78786564 13.19268703 13.49778843
12.71129608 13.33396912 13.25249672
12.71636391 13.46647453 12.98644638
12.79962826 13.63710499 12.76187229
12.95852757 13.81953144 12.60577774
13.17665768 13.75251865 12.6760273
13.39920235 13.65692329 12.82168961
13.6788969 13.6947155 12.86386395
13.89909363 13.84068203 13.00225067
14.10557652 13.99559593 13.15287495
14.2304678 14.13927555 13.37833118
14.28342152 14.24202442 13.65172482
12.36334324 16.13599396 13.5113945
10.9749527 14.48227978 12.23642826
13.56510448 15.19764519 12.7162838
12.36371613 16.00035286 13.51951122
11.37130356 14.28492737 12.4016695
12.34008026 14.07678699 12.23601723
ID=Marcus2_Human_9Os

LM3=108
12.69812489 14.49213982 12.01720715
11.64322376 14.15609837 11.72118282
13.39626122 11.74539566 12.13717079
14.0527544 12.07244587 12.56594658
12.59735203 11.6045332 13.31154633
9.671761513 12.43124104 13.60716915
12.39550591 10.73380947 11.13522816
10.23038101 11.35634995 12.83298969
12.23983574 11.55800629 13.45617676
12.28902531 10.42986679 11.52292824
10.3565979 11.34801292 12.67841053
12.24453735 11.12147713 12.99079132
11.99302864 10.74360657 12.06923008
11.56134701 12.57869148 12.7036581
10.68364239 11.63521862 13.03657627
10.26418686 11.31200695 12.21624947
10.22016144 11.36722946 12.81255913
10.46634865 11.49754429 13.14280033
10.82643604 11.50255203 13.38776588
11.23340225 11.50586128 13.54556274
11.66536331 11.48816109 13.59525681
12.08176613 11.57780457 13.52240372
12.45427799 11.49403763 13.32898617
12.72886276 11.38522148 13.01088619
12.82265568 11.15018654 12.65389729
12.76327038 10.90661144 12.29999352
12.61846066 10.72388268 11.93090534
12.43314648 10.51641369 11.59656525
12.08916759 10.32874393 11.40812111
11.6714983 10.25165653 11.34748459
11.25157356 10.31586456 11.44264698
10.88252544 10.4705019 11.61127853
10.573349 10.69814968 11.81764126
10.34140491 10.96986485 12.06907272
10.21480083 11.18076706 12.42608833
12.42247677 10.70297146 11.19892979
12.70853615 10.91692734 11.2711401
12.87316132 11.25496483 11.33069134
12.95176125 11.62159157 11.35342503
12.90478325 11.99196529 11.28281212
12.75819111 12.3378458 11.22141075
12.54458046 12.65021992 11.22393036
12.25283051 12.89223099 11.26097012
11.94403458 13.10674191 11.31947803
11.58408546 13.22663021 11.35913372
11.21021461 13.23286152 11.31618118
10.97254372 12.97985268 11.21492386
10.96700859 12.61328602 11.12065125
11.12577438 12.27301025 11.06123066
11.3854866 11.99711514 11.06556511
11.59134579 11.67909145 11.04122162
11.7108326 11.31688118 11.04905796
11.83267307 10.95568085 11.05644417
12.05937576 10.67040539 11.12913036
13.86887169 12.77818298 12.15985775
13.75318718 12.53851604 12.4119978
13.58646202 12.29775143 12.63775253
13.42062092 12.0499382 12.85631847
13.16051865 11.90137196 13.03490162
12.83826447 11.87023926 13.21346474
12.5257597 11.86518669 13.40686512
12.19722748 11.98805141 13.51582623
11.87935448 12.16436577 13.57125473
11.61602879 12.38146114 13.45961761
11.70831394 13.6566391 12.30961895
12.01196289 13.78048229 12.18932152
12.33399391 13.74739838 12.04741001
12.59844875 13.56858158 11.89158249
12.84858227 13.33627033 11.78827381
13.11693954 13.10652161 11.75632572
13.34323215 12.86226463 11.87009335
13.43656349 12.61242008 12.10408783
13.70097733 12.54272366 12.32378578
13.57671928 12.30918121 12.5479126
13.44655609 12.08595562 12.79227924
13.1346159 11.96503925 12.88190651
12.78050613 11.95037651 12.90312386
12.45017624 11.95410442 13.01386929
12.21502495 12.19453049 12.9015789
11.96026039 12.38702679 12.74924755
11.84032822 12.71904087 12.73779392
11.7799778 13.05234909 12.62631798
11.67431545 13.37019634 12.50668812
10.3638382 11.34249687 12.67400265
10.47904301 11.15606117 12.47273445
10.68851471 10.96975422 12.34062958
10.94652176 10.82753468 12.28664398
11.21020317 10.68814659 12.21360207
11.48163414 10.61351585 12.14343643
11.78213596 10.65235519 12.11275196
12.05715942 10.7858572 12.08411407
12.30637169 10.91708565 12.20588207
12.50026321 11.06526566 12.39041328
12.59900951 11.16539383 12.66423702
12.4716177 11.18684673 12.93465614
12.19666195 11.07395744 12.95885086
11.92728901 10.97364712 12.92656136
11.6405592 10.9815979 13.0368433
11.36037731 11.05709267 13.13829327
11.08186054 11.19307709 13.12798691
10.79487228 11.2933588 13.08565521
10.55591011 11.38208485 12.91022778
11.7609024 13.80782032 12.26657104
13.8687849 12.75570202 12.17595673
11.57671452 12.47960758 13.39999676
11.71608448 13.6688652 12.29293251
13.71464157 12.5744381 12.28723621
13.07517529 11.92994118 12.91610527
ID=Marcus_Human_5p5Os

LM3=108
14.29428482 18.74686241 11.76393795
14.56339836 18.59999466 12.78833008
13.87171555 15.57441902 11.5793457
13.9538393 15.81591702 10.77497482
15.42511654 15.56270885 11.57458496
17.47285652 16.83861542 13.89698696
13.59500027 14.85756111 13.2475996
16.41114998 15.84946156 14.04172516
15.89349556 15.58269501 11.94644547
14.20364761 14.50010395 13.16448784
16.2194519 15.74692822 13.79958725
15.3289938 15.10780811 12.32723236
14.60014153 14.87850666 13.13999653
15.60158157 16.92361069 12.68870926
16.22319031 15.61759377 12.91353703
15.78588772 15.70384026 14.31587887
16.40733147 15.86172771 14.05352306
16.52388573 15.82490635 13.59816456
16.53331757 15.7503891 13.12851524
16.42275238 15.68220711 12.67273808
16.19015503 15.61994362 12.26355362
15.86628246 15.59280968 11.91705227
15.4729557 15.45760727 11.69481754
15.02722454 15.30312538 11.69490623
14.58387184 15.17417812 11.80830669
14.31298733 14.97744942 12.11157513
14.14567757 14.77783775 12.50913906
14.13258076 14.58952999 12.94345093
14.27554703 14.46351719 13.37405491
14.51326942 14.48743439 13.7845993
14.76730728 14.63650322 14.15361691
15.03372288 14.95431519 14.38344097
15.38173199 15.25997543 14.44524479
15.72244072 15.58372974 14.48687458
16.08982277 15.82956696 14.40056705
13.60635471 14.85363388 13.24960136
13.52429199 15.03112888 12.887146
13.5026226 15.33095741 12.59617901
13.42084503 15.69116974 12.40946102
13.36454582 16.10352325 12.41714859
13.38383865 16.51882935 12.47012424
13.47860241 16.90122414 12.60977936
13.6797905 17.21403122 12.79626846
13.94800186 17.47173691 12.9899559
14.18278217 17.70552254 13.2448101
14.39574528 17.78604126 13.58593559
14.48242474 17.63243675 13.95003223
14.42219925 17.25055885 14.10390472
14.2450037 16.87778282 14.14744568
14.10766792 16.53339005 13.95567513
13.97336674 16.19849968 13.84228325
13.88387585 15.79709053 13.76145744
13.79337502 15.39084625 13.7112999
13.7218523 15.00312996 13.58048344
13.74121666 16.83167648 10.81952572
13.94033337 16.50457954 10.84174061
14.20949745 16.22023964 10.89977932
14.47640991 15.93704224 11.00507069
14.82066059 15.80998898 11.14252758
15.18456841 15.74662209 11.27785015
15.52293682 15.85193253 11.45620918
15.82115746 15.97961617 11.66593456
16.02488899 16.17805099 11.93669128
16.11306953 16.48404121 12.16951275
14.98308945 18.116436 12.48417568
14.77579212 18.09362602 12.27620983
14.53305912 18.01229858 12.13259888
14.25864601 17.97063446 12.0310564
14.02198792 17.80602074 11.94676781
13.82096291 17.65072441 11.79853249
13.66354561 17.43895721 11.65421104
13.59439468 17.19590759 11.51044559
13.68589878 16.94890785 11.3765173
13.89946842 16.74503326 11.34054184
14.16197014 16.60387039 11.31809139
14.38064289 16.44525146 11.43805885
14.58599758 16.48108292 11.65245628
14.78383541 16.56739998 11.8547678
14.93891144 16.77679062 12.00429726
15.02682972 17.02367592 12.14869785
15.083354 17.28887939 12.26964188
15.08203697 17.5756588 12.34521484
15.07852745 17.84369469 12.4765501
16.2200222 15.74946785 13.79477787
15.96721268 15.60317707 13.93556499
15.72450542 15.37936306 13.93223
15.47722054 15.16472626 13.86623001
15.27162552 15.05861568 13.64127445
15.04934216 14.89672565 13.47036648
14.82897091 14.81285191 13.24653244
14.55470943 14.88504124 13.09154701
14.44654846 14.93322945 12.79418087
14.42961311 15.1093483 12.51099491
14.53276348 15.23304081 12.23005581
14.82438087 15.2451992 12.07322598
15.10804749 15.20127106 12.11641407
15.29568291 15.10115051 12.36349869
15.49578571 15.06918526 12.61736584
15.79252815 15.13984871 12.72275352
15.96242714 15.29432964 12.96396828
16.08090591 15.44584465 13.23676014
16.20196342 15.60857487 13.50195503
14.96207142 18.25968742 12.53933048
13.74568367 16.82561302 10.81601238
16.11484146 16.49046898 12.21057606
14.98651218 18.11362648 12.48114014
13.62336922 17.01242828 11.39678097
14.40698338 16.43977356 11.47114086
ID=Marcus_Human_3Os

LM3=108
-17.7376487 15.57124742 12.49063071
-16.78770761 14.8857533 11.68757656
-16.68072889 13.17891855 14.09443768
-17.26167757 13.41395714 14.49964275
-17.7901011 12.17419694 13.18669976
-17.88461156 12.27926277 10.22793758
-15.46225414 12.46101433 13.33497815
-17.14859744 11.63234062 10.72853956
-17.99311781 12.00851263 12.59301412
-15.7107772 11.61394733 12.9710285
-17.17904261 11.70617888 10.93049869
-17.52688364 11.74146097 12.76085175
-16.33155895 11.57050706 12.93369481
-17.44611868 13.18597646 12.15615998
-17.65056658 11.96895885 11.12567913
-16.20790797 11.80802963 10.81889595
-17.14619402 11.66722182 10.71936894
-17.53709954 11.70893623 10.935233
-17.74791221 11.78478527 11.32930429
-18.00251602 11.8905818 11.68946371
-18.08523789 11.99446861 12.11765215
-18.0034642 12.00163854 12.56137565
-17.80615995 12.02946845 12.96838396
-17.54083088 12.09267987 13.32465345
-17.14393837 12.09101837 13.54017853
-16.69655005 12.04821525 13.58545744
-16.28563472 11.89191324 13.47956104
-15.9299116 11.73765042 13.24136354
-15.66347437 11.58279203 12.9061298
-15.6825866 11.48469668 12.47747149
-15.71430783 11.42531017 12.0349778
-15.90786723 11.25832418 11.68109583
-16.06794232 11.37707874 11.276203
-16.30167489 11.57348523 10.95301443
-16.70055449 11.63901081 10.75212396
-15.48326148 12.41719647 13.35725296
-15.65852047 12.61789212 13.59910708
-15.77455488 12.93395891 13.72485156
-15.85183524 13.29050723 13.68098924
-15.95614167 13.60277993 13.5260054
-16.0783432 13.86344371 13.29634468
-16.18250943 14.11759747 13.0505082
-16.26255153 14.32579362 12.7572446
-16.34393952 14.46493217 12.42580174
-16.43164593 14.46159375 12.07414314
-16.41885444 14.30411585 11.74259676
-16.21785312 14.0729793 11.5540986
-16.03684114 13.78129698 11.66366134
-15.90150264 13.49020798 11.84366653
-15.78217999 13.23794924 12.08385226
-15.64089054 12.96242751 12.28412398
-15.51456329 12.70782113 12.51882525
-15.39493925 12.44969639 12.75302814
-15.37662971 12.27584552 13.05269789
-17.28834007 13.96267206 14.30185189
-17.43231181 13.59884578 14.18830636
-17.56587496 13.23775715 14.05562094
-17.70879986 12.90566042 13.87090718
-17.84425009 12.6712736 13.5716833
-17.947586 12.48697141 13.25701914
-18.03531771 12.37798317 12.87460539
-18.12295508 12.36025618 12.48083463
-18.17394604 12.4515489 12.09493604
-18.18390801 12.65785853 11.75624699
-17.33894162 14.68674684 12.22969688
-17.21202497 14.75138565 12.55260718
-17.06384197 14.70822727 12.87908399
-16.99546392 14.56074049 13.19257103
-16.90630017 14.39312618 13.49952086
-16.93938219 14.18235539 13.78333544
-17.12457053 13.91876249 13.9326567
-17.30636788 13.60631815 13.96344642
-17.45725848 13.27858215 13.94309293
-17.60845591 12.96285984 13.86271852
-17.78432438 12.7199907 13.66161395
-17.83170774 12.56935471 13.34373049
-17.74879083 12.63042335 13.06666678
-17.62063859 12.87305739 12.8660896
-17.53298304 13.13981197 12.67099478
-17.5365557 13.38127196 12.40197975
-17.56745783 13.65791329 12.17215635
-17.47120478 14.00230017 12.13195586
-17.3774818 14.34615501 12.07886546
-17.16327701 11.70506643 10.93746589
-16.93695721 11.55191648 11.14325095
-16.68909972 11.42815438 11.35236841
-16.4847714 11.33905273 11.61813411
-16.28243247 11.33141366 11.89854008
-16.24794495 11.37622271 12.23779032
-16.28562648 11.48321905 12.56626745
-16.35426149 11.55907436 12.89740328
-16.54454662 11.69258439 13.15026643
-16.8565445 11.77649329 13.27287488
-17.16197954 11.92416444 13.34116233
-17.45834068 11.93325556 13.19819744
-17.55971302 11.77865709 12.91216133
-17.41241204 11.64318795 12.6354197
-17.27697065 11.58600921 12.33133692
-17.39529369 11.52647112 12.01124173
-17.47426361 11.53708248 11.67582421
-17.63531023 11.58501979 11.3824007
-17.45115077 11.66460234 11.10491375
-17.30729841 14.56271249 12.01047136
-17.29628955 13.96445913 14.30251435
-18.22442962 12.67905508 11.75933489
-17.33662477 14.67631461 12.24662555
-17.45324825 13.29117047 13.93174931
-17.794725 12.54079215 13.12295482
ID=Humanly2

LM3=108
6.053334713 7.149386883 10.04696941
6.200662613 5.715418816 9.969161034
3.695223808 6.243862629 7.76749754
3.490347147 7.066653728 7.864831448
4.86867857 6.515753746 6.491313934
8.12551403 5.331216335 7.073910236
4.153660774 4.330701828 7.435590744
7.151572704 4.696128845 6.550878048
5.65331316 6.417266846 6.305281162
4.690747261 4.243169308 6.636127472
6.991225719 4.760174751 6.551493645
5.661020279 6.088317871 6.117691517
4.691433907 5.111450195 6.434505463
6.106702805 5.897848129 7.84634304
7.070765018 5.466290474 6.678855896
6.641892433 4.003598213 7.000713348
7.161056519 4.696224689 6.556743145
7.148752213 5.135394096 6.411288738
6.920198917 5.521549225 6.340429783
6.669611454 5.870320797 6.167156219
6.311589241 6.173065662 6.17981863
5.905272961 6.37658596 6.285847187
5.43926096 6.419075489 6.319152355
4.999675751 6.335501194 6.411697388
4.687355518 6.050067425 6.613834858
4.340785027 5.754707336 6.718289375
4.234121799 5.311514378 6.735799313
4.28534317 4.84692955 6.719023228
4.491675377 4.428067207 6.639255047
4.840977192 4.122765541 6.579104424
5.199433327 3.843725681 6.473840714
5.663122177 3.787920713 6.526318073
6.128444195 3.816586971 6.494283676
6.522109509 4.047968864 6.570701599
6.901759148 4.308790207 6.621496201
4.153419971 4.322384357 7.430491924
4.090973377 4.678509712 7.60066843
3.939399004 4.955494881 7.83000946
3.952100992 5.166012287 8.158249855
4.097370625 5.326269627 8.492696762
4.308806419 5.407419205 8.815268517
4.579970837 5.379427433 9.111750603
4.936940193 5.449397564 9.285388947
5.311477184 5.443054676 9.414088249
5.695705891 5.363836765 9.467153549
6.023368359 5.156258106 9.436805725
6.14861393 4.791502476 9.381820679
6.011759281 4.496023178 9.218254089
5.739346504 4.320967197 8.990087509
5.468126774 4.184234619 8.734182358
5.190587044 4.111138821 8.459192276
4.901718616 4.084051609 8.190011978
4.629674911 4.023008823 7.904558182
4.376109123 4.076206684 7.610667229
3.688280344 7.289825916 8.461889267
3.799269676 7.1708498 8.050515175
3.956969023 7.059402466 7.647375584
4.203026772 6.966676712 7.29574728
4.502988815 6.837833405 6.997363091
4.88036108 6.789325237 6.777039051
5.314110756 6.728650093 6.707705021
5.753918171 6.704193115 6.676877975
6.17810154 6.689095497 6.800065041
6.483321667 6.650583744 7.098010063
5.967620373 5.995864868 9.715029716
5.572518826 6.084272385 9.793807983
5.176422119 6.242657661 9.748965263
4.780923367 6.249115467 9.591324806
4.427975655 6.293784618 9.346220016
4.136418343 6.491213799 9.095686913
3.938729525 6.518772125 8.736865997
3.969004631 6.618562698 8.33562088
3.992266178 6.758303165 7.927559853
4.140606403 6.810712337 7.532218456
4.429283619 6.726952553 7.225050926
4.766663551 6.576880932 6.998015404
5.10909462 6.374530315 7.086958885
5.370371342 6.244719505 7.415239334
5.672498703 6.159640789 7.699931622
5.872729778 6.043435097 8.060400009
5.999764919 5.953299522 8.463794708
6.058864117 5.947727203 8.893297195
6.100041866 5.925425529 9.323484421
6.995728016 4.747012138 6.557989597
6.755480766 4.491504192 6.536281109
6.463205814 4.294787407 6.485572338
6.122222424 4.330581188 6.38831234
5.785616875 4.382456779 6.274930477
5.462466717 4.528132915 6.220413208
5.140446663 4.671930313 6.279713631
4.873631954 4.882702351 6.349898815
4.688508987 5.173548698 6.44610548
4.666908741 5.524371624 6.502869606
4.817465305 5.846320152 6.469379902
5.119935989 6.021711349 6.404914856
5.444231033 6.137997627 6.30228138
5.645404816 6.001179695 6.103762627
5.831851006 5.739812851 5.998625278
6.166662216 5.612571239 6.014169693
6.504487038 5.520542622 6.083704948
6.76449728 5.305819035 6.199453354
6.922916412 5.03179121 6.369337082
5.876770496 6.053426266 9.669521332
3.688357353 7.287445068 8.46214962
6.49720335 6.650212288 7.120373726
5.966360092 5.990912437 9.714837074
4.064204693 6.830021381 7.647908211
4.867548466 6.545362949 6.940950394
ID=Marcus2R_Laby_11U
