# Supplementary material for: First evidence of the link between internal and external structure of the human inner ear otolith system using 3D morphometric modeling
Source: Sci Rep. 2023 Mar 24;13:4840. doi: 10.1038/s41598-023-31235-1 (PMC10039035; doi:10.1038/s41598-023-31235-1)
Supplement: Supplementary file 2 — Supplementary Information 2. [file 41598_2023_31235_MOESM2_ESM.zip › Datasets_for_R_scripts/Model_test.tps]

LM3=10
12.85950947 9.650960922 13.4712925
12.39940548 10.43711948 14.52917957
12.59704685 12.36150932 12.46574402
12.97616768 12.05044937 11.70067501
10.97182465 12.2894783 12.17992115
9.34366703 11.20912743 14.62133789
12.67005062 13.36189175 13.87674999
9.458921432 12.45528793 14.20442295
10.33665752 12.06757927 12.53854561
11.64592361 14.03369141 13.48882866
ID=1

LM3=10
11.30857372 8.341819763 10.87890053
10.64465046 9.4034338 9.663691521
9.928539276 10.51766205 12.83871078
10.53211594 10.27714443 13.08432484
11.05155563 11.74308777 11.95016575
11.32715893 12.36487675 9.10521698
8.665908813 11.40668392 11.85505295
10.39325142 12.70642281 9.978219032
11.17890739 12.02581406 11.44839954
8.902099609 12.16046524 11.85916805
ID=2

LM3=10
11.24061791	12.33054645	16.24913369
12.74751503	12.96380597	15.85308879
13.26394643	11.17421113	18.59419312
12.42938226	10.81974213	18.78990855
13.59020573	9.929804363	17.4380532
14.38766309	10.57868946	13.95222153
14.87048223	11.76030044	18.28268835
15.32105536	10.70638792	15.03424351
13.88467342	9.822666867	16.78460234
15.46900928	10.82457543	17.8079971
ID=3

LM3=10
11.91412354 11.42675686 8.251793861
10.42555523 11.23664665 8.45768261
11.50979233 9.488868713 10.34860802
12.33170986 9.495826721 10.22993374
11.51268673 10.52259064 11.38655853
9.84196949 13.2301321 10.91864014
9.942684174 9.292897224 10.66169071
9.321162224 12.02454281 11.31168175
11.00627041 11.35691261 11.56869411
9.710062027 9.625597954 11.52544117
ID=4

LM3=10
-3.520703554 1.907572985 2.536784172
-4.337402821 2.446950912 3.603069067
-1.959900975 4.700611591 2.475175381
-2.282722712 4.466724873 1.724577069
-3.840354204 5.609895229 2.538241863
-6.333456516 4.996760845 4.042136192
-2.481186628 5.25352478 4.129954815
-5.533120155 5.56603241 4.39495182
-4.605642319 5.692624092 2.86284709
-3.007180452 6.105053902 4.000799179
ID=5

LM3=10
6.072291851 2.883979321 4.643474102
5.654649258 3.586717844 5.439002037
7.148746014 5.541802883 3.777518988
7.256449223 5.270762444 3.095793486
5.659487724 6.318528652 3.628317833
3.458960533 6.122503281 5.570307732
7.089077473 6.379490376 5.147766113
4.237303257 6.757252693 5.683385372
5.200919151 6.481556416 3.828505039
6.683249474 7.048225403 5.048055649
ID=6

LM3=10
920.0667114 11.56747246 12.10854816
919.7507324 10.29577446 11.85389328
918.8241577 11.46796894 9.152603149
918.9042358 12.38381767 9.191843987
920.0065918 11.45088577 8.729316711
921.7961426 8.960180283 9.92941761
918.4581299 9.855482101 8.746397972
920.8155518 8.801716805 9.150445938
920.7200317 10.93774033 8.819483757
918.6755981 9.931756973 8.316468239
ID=7

LM3=10
11.24803638 16.54643822 12.99240398
11.96314335 16.40439796 13.92306042
11.67290211 13.80387402 12.67428493
11.24395275 13.90883732 11.99013138
13.03232479 14.11879253 12.18676281
15.04227638 15.66599941 13.80382156
12.22638798 13.1042738 14.13447189
14.63505936 14.40987015 13.92863369
13.51893806 14.2770853 12.34404564
12.61583138 12.81424713 13.99264812
ID=8

LM3=10
12.69812489 14.49213982 12.01720715
11.64322376 14.15609837 11.72118282
13.39626122 11.74539566 12.13717079
14.0527544 12.07244587 12.56594658
12.59735203 11.6045332 13.31154633
9.671761513 12.43124104 13.60716915
12.39550591 10.73380947 11.13522816
10.23038101 11.35634995 12.83298969
12.23983574 11.55800629 13.45617676
12.28902531 10.42986679 11.52292824
ID=9

LM3=10
14.29428482 18.74686241 11.76393795
14.56339836 18.59999466 12.78833008
13.87171555 15.57441902 11.5793457
13.9538393 15.81591702 10.77497482
15.42511654 15.56270885 11.57458496
17.47285652 16.83861542 13.89698696
13.59500027 14.85756111 13.2475996
16.41114998 15.84946156 14.04172516
15.89349556 15.58269501 11.94644547
14.20364761 14.50010395 13.16448784
ID=10

LM3=10
-17.7376487	15.57124742	12.49063071
-16.78770761	14.8857533	11.68757656
-16.68072889	13.17891855	14.09443768
-17.26167757	13.41395714	14.49964275
-17.7901011	12.17419694	13.18669976
-17.88461156	12.27926277	10.22793758
-15.46225414	12.46101433	13.33497815
-17.14859744	11.63234062	10.72853956
-17.99311781	12.00851263	12.59301412
-15.7107772	11.61394733	12.9710285
ID=11

LM3=10
6.053334713 7.149386883 10.04696941
6.200662613 5.715418816 9.969161034
3.695223808 6.243862629 7.76749754
3.490347147 7.066653728 7.864831448
4.86867857 6.515753746 6.491313934
8.12551403 5.331216335 7.073910236
4.153660774 4.330701828 7.435590744
7.151572704 4.696128845 6.550878048
5.65331316 6.417266846 6.305281162
4.690747261 4.243169308 6.636127472
ID=12

LM3=10
-0.135	0.09	-0.024
-0.078	0.121	0.01
-0.068	-0.062	0.019
-0.102	-0.077	-0.013
-0.002	-0.052	-0.049
0.096	0.101	-0.072
0.002	-0.04	0.086
0.107	0.049	-0.021
0.027	-0.029	-0.062
0.045	-0.06	0.065
ID=13
