# Supplementary material for: First evidence of the link between internal and external structure of the human inner ear otolith system using 3D morphometric modeling
Source: Sci Rep. 2023 Mar 24;13:4840. doi: 10.1038/s41598-023-31235-1 (PMC10039035; doi:10.1038/s41598-023-31235-1)
Supplement: Supplementary file 2 — Supplementary Information 2. [file 41598_2023_31235_MOESM2_ESM.zip › Datasets_for_R_scripts/SemiLM_curve_sliders_greater_utricle.csv]

before	slide	after
7	8	9
8	9	10
9	10	11
10	11	12
11	12	13
12	13	14
13	14	15
14	15	16
17	18	19
18	19	20
19	20	21
20	21	22
21	22	23
22	23	24
23	24	25
24	25	26
25	26	27
26	27	28
27	28	29
28	29	30
29	30	31
30	31	32
31	32	33
32	33	34
33	34	35
