# Supplementary material for: First evidence of the link between internal and external structure of the human inner ear otolith system using 3D morphometric modeling
Source: Sci Rep. 2023 Mar 24;13:4840. doi: 10.1038/s41598-023-31235-1 (PMC10039035; doi:10.1038/s41598-023-31235-1)
Supplement: Supplementary file 2 — Supplementary Information 2. [file 41598_2023_31235_MOESM2_ESM.zip › Datasets_for_R_scripts/SemiLM_curve_sliders_no_oval_window.csv]

before	slide	after
17	18	19
18	19	20
19	20	21
20	21	22
21	22	23
22	23	24
23	24	25
24	25	26
25	26	27
26	27	28
27	28	29
28	29	30
29	30	31
30	31	32
31	32	33
32	33	34
33	34	35
34	35	17
36	37	38
37	38	39
38	39	40
39	40	41
40	41	42
41	42	43
42	43	44
43	44	45
46	47	48
47	48	49
48	49	50
49	50	51
50	51	52
51	52	53
52	53	54
53	54	55
54	55	56
55	56	57
56	57	58
57	58	59
58	59	60
59	60	61
60	61	62
61	62	63
62	63	64
65	66	67
66	67	68
67	68	69
68	69	70
69	70	71
70	71	72
71	72	73
72	73	74
73	74	75
74	75	76
75	76	77
76	77	78
77	78	79
78	79	80
79	80	81
80	81	82
81	82	83
82	83	65
