# Supplementary material for: First evidence of the link between internal and external structure of the human inner ear otolith system using 3D morphometric modeling
Source: Sci Rep. 2023 Mar 24;13:4840. doi: 10.1038/s41598-023-31235-1 (PMC10039035; doi:10.1038/s41598-023-31235-1)
Supplement: Supplementary file 3 — Supplementary Information 3. [file 41598_2023_31235_MOESM3_ESM.zip]

Archive with 32 entries (28 files):
- Individual_SPHARM_PDM_meshes/
- __MACOSX/._Individual_SPHARM_PDM_meshes
- Individual_SPHARM_PDM_meshes/.DS_Store
- __MACOSX/Individual_SPHARM_PDM_meshes/._.DS_Store
- Individual_SPHARM_PDM_meshes/Bony_Vestibule_SPHARM_PDM_25_degrees/
- __MACOSX/Individual_SPHARM_PDM_meshes/._Bony_Vestibule_SPHARM_PDM_25_degrees
- Individual_SPHARM_PDM_meshes/Membranous_Saccule_SPHARM_PDM_25_degrees/
- __MACOSX/Individual_SPHARM_PDM_meshes/._Membranous_Saccule_SPHARM_PDM_25_degrees
- Individual_SPHARM_PDM_meshes/Membranous_Utricle_SPHARM_PDM_15_degrees/
- __MACOSX/Individual_SPHARM_PDM_meshes/._Membranous_Utricle_SPHARM_PDM_15_degrees
- Individual_SPHARM_PDM_meshes/Bony_Vestibule_SPHARM_PDM_25_degrees/Marcus_Human_3Os_Labelmap_pp_surf_SPHARM.vtk
- Individual_SPHARM_PDM_meshes/Bony_Vestibule_SPHARM_PDM_25_degrees/892105L_Labelmap_pp_surf_SPHARM.vtk
- Individual_SPHARM_PDM_meshes/Bony_Vestibule_SPHARM_PDM_25_degrees/.DS_Store
- __MACOSX/Individual_SPHARM_PDM_meshes/Bony_Vestibule_SPHARM_PDM_25_degrees/._.DS_Store
- Individual_SPHARM_PDM_meshes/Bony_Vestibule_SPHARM_PDM_25_degrees/Marcus_Human_5p5OS_Labelmap_pp_surf_SPHARM.vtk
- Individual_SPHARM_PDM_meshes/Bony_Vestibule_SPHARM_PDM_25_degrees/9267L_Labelmap_pp_surf_SPHARM.vtk
- Individual_SPHARM_PDM_meshes/Bony_Vestibule_SPHARM_PDM_25_degrees/OscarR_11U_Labelmap_pp_surf_SPHARM.vtk
- Individual_SPHARM_PDM_meshes/Bony_Vestibule_SPHARM_PDM_25_degrees/9265R_Labelmap_pp_surf_SPHARM.vtk
- Individual_SPHARM_PDM_meshes/Bony_Vestibule_SPHARM_PDM_25_degrees/Marcus2R_Laby_11U_Labelmap_pp_surf_SPHARM.vtk
- Individual_SPHARM_PDM_meshes/Bony_Vestibule_SPHARM_PDM_25_degrees/Humanly2_Labelmap_pp_surf_SPHARM.vtk
- Individual_SPHARM_PDM_meshes/Bony_Vestibule_SPHARM_PDM_25_degrees/Marcus2_Human9Os_Labelmap_pp_surf_SPHARM.vtk
- Individual_SPHARM_PDM_meshes/Bony_Vestibule_SPHARM_PDM_25_degrees/9265L_NRRD_pp_surf_SPHARM.vtk
- Individual_SPHARM_PDM_meshes/Membranous_Saccule_SPHARM_PDM_25_degrees/Marcus2R_Laby11U_Saccule_Labelmap_pp_surf_SPHARM.vtk
- Individual_SPHARM_PDM_meshes/Membranous_Saccule_SPHARM_PDM_25_degrees/9265R_Saccule_Labelmap_pp_surf_SPHARM.vtk
- Individual_SPHARM_PDM_meshes/Membranous_Saccule_SPHARM_PDM_25_degrees/Humanly2_Saccule_Labelmap_pp_surf_SPHARM.vtk
- Individual_SPHARM_PDM_meshes/Membranous_Saccule_SPHARM_PDM_25_degrees/9265L_Saccule_Labelmap_pp_surf_SPHARM.vtk
- Individual_SPHARM_PDM_meshes/Membranous_Saccule_SPHARM_PDM_25_degrees/Marcus_Human_5p5Os_Saccule_Labelmap_pp_surf_SPHARM.vtk
- Individual_SPHARM_PDM_meshes/Membranous_Utricle_SPHARM_PDM_15_degrees/Marcus2R_Laby11U_Utricle_Labelmap_flipAlongXY_pp_surf_SPHARM.vtk
- Individual_SPHARM_PDM_meshes/Membranous_Utricle_SPHARM_PDM_15_degrees/Humanly2_Utricle_Labelmap_pp_surf_SPHARM.vtk
- Individual_SPHARM_PDM_meshes/Membranous_Utricle_SPHARM_PDM_15_degrees/9265R_Utricle_Labelmap_pp_surf_SPHARM.vtk
- Individual_SPHARM_PDM_meshes/Membranous_Utricle_SPHARM_PDM_15_degrees/9265L_Utricle_Labelmap_pp_surf_SPHARM.vtk
- Individual_SPHARM_PDM_meshes/Membranous_Utricle_SPHARM_PDM_15_degrees/Marcus_Human_5p5Os_Utricle_Labelmap_flipAlongXY_pp_surf_SPHARM.vtk
