# Supplementary material for: First evidence of the link between internal and external structure of the human inner ear otolith system using 3D morphometric modeling
Source: Sci Rep. 2023 Mar 24;13:4840. doi: 10.1038/s41598-023-31235-1 (PMC10039035; doi:10.1038/s41598-023-31235-1)
Supplement: Supplementary file 3 — Supplementary Information 3. [file 41598_2023_31235_MOESM3_ESM.zip › Individual_SPHARM_PDM_meshes/Membranous_Utricle_SPHARM_PDM_15_degrees/9265R_Utricle_Labelmap_pp_surf_SPHARM.vtk]

# vtk DataFile Version 5.1
vtk output
ASCII
DATASET POLYDATA
POINTS 2252 float
-0.0766749 -0.149969 0.569642 -0.342569 -0.130696 -0.566711 0.23103 0.127782 0.547551 
0.0997762 0.156512 -0.647519 -0.283504 0.226937 0.149596 -0.102734 0.383968 0.0802712 
-0.015263 -0.43785 0.0212552 0.249175 -0.168529 0.121041 -0.268485 0.0845954 -0.886674 
-0.082893 0.283769 0.959115 0.0696346 -0.132086 -0.945547 0.267944 -0.326427 0.804392 
-0.0879838 -0.145642 0.5288 -0.103552 -0.143327 0.484665 -0.120848 -0.141224 0.434419 
-0.134682 -0.134746 0.374324 -0.141982 -0.120676 0.302981 -0.14711 -0.102466 0.22406 
-0.160056 -0.0894331 0.14413 -0.186452 -0.0882876 0.0660344 -0.220616 -0.0964779 -0.0147534 
-0.251183 -0.105823 -0.105375 -0.272432 -0.111188 -0.207307 -0.287713 -0.11363 -0.313578 
-0.303369 -0.116749 -0.413395 -0.322214 -0.122562 -0.498589 -0.0932917 -0.12185 0.558801 
-0.113521 -0.0926889 0.546043 -0.135573 -0.0646594 0.531772 -0.155882 -0.0377618 0.514769 
-0.171761 -0.00899103 0.492033 -0.184377 0.0240988 0.461842 -0.198237 0.0586554 0.427526 
-0.21643 0.0883064 0.395763 -0.236656 0.111226 0.369021 -0.253125 0.133077 0.341788 
-0.26226 0.159445 0.306863 -0.265764 0.188137 0.263876 -0.268446 0.211408 0.219529 
-0.274122 0.223945 0.180787 -0.067895 -0.173813 0.553403 -0.0591332 -0.197609 0.53369 
-0.0496433 -0.221629 0.509646 -0.039777 -0.246957 0.480833 -0.030855 -0.273645 0.44701 
-0.0234736 -0.299076 0.407888 -0.0168287 -0.320142 0.3638 -0.0110305 -0.338199 0.316721 
-0.00911671 -0.359495 0.269502 -0.0143534 -0.388086 0.223496 -0.0253869 -0.419638 0.177935 
-0.0357759 -0.444327 0.132327 -0.0386479 -0.45499 0.088674 -0.0311901 -0.451347 0.0507016 
-0.0773721 -0.137998 0.604505 -0.0785166 -0.12346 0.640963 -0.078251 -0.103938 0.67725 
-0.0761068 -0.0789901 0.711802 -0.0740417 -0.0512165 0.74408 -0.0744205 -0.023589 0.774244 
-0.076467 0.00442985 0.802411 -0.0765388 0.0360968 0.828828 -0.0734997 0.0721897 0.854222 
-0.071845 0.109283 0.87902 -0.0768079 0.144345 0.902462 -0.0872789 0.178392 0.923145 
-0.0957433 0.213946 0.940034 -0.0948445 0.250491 0.952386 -0.0628613 -0.170524 0.600918 
-0.0500992 -0.191894 0.633902 -0.0352991 -0.213592 0.668875 -0.0161236 -0.236974 0.706309 
0.00528004 -0.264634 0.745639 0.0236188 -0.297132 0.783699 0.0380171 -0.330249 0.815677 
0.056432 -0.357135 0.838837 0.0882959 -0.373888 0.854294 0.133033 -0.381663 0.863988 
0.179437 -0.383076 0.867274 0.216171 -0.378501 0.861969 0.240154 -0.366842 0.847757 
0.255543 -0.348497 0.82729 -0.353381 -0.117766 -0.54025 -0.362793 -0.103557 -0.505004 
-0.367604 -0.0884518 -0.464631 -0.365949 -0.0713968 -0.424179 -0.359081 -0.0503852 -0.386099 
-0.349679 -0.0249397 -0.34784 -0.338414 0.00260009 -0.304351 -0.324021 0.0298346 -0.253154 
-0.307123 0.0577065 -0.196008 -0.291577 0.0889383 -0.135978 -0.281068 0.123348 -0.0748168 
-0.2762 0.156885 -0.0135983 -0.275578 0.185429 0.0457616 -0.27812 0.20811 0.100744 
-0.318013 -0.13506 -0.547516 -0.290192 -0.133663 -0.521956 -0.259699 -0.127319 -0.491964 
-0.228936 -0.121301 -0.457372 -0.201347 -0.1222 -0.413795 -0.178341 -0.132093 -0.35494 
-0.156984 -0.147099 -0.279085 -0.13268 -0.163814 -0.19359 -0.105049 -0.185669 -0.112164 
-0.0794546 -0.219696 -0.0474512 -0.0615186 -0.267484 -0.00554324 -0.0513124 -0.321889 0.0149105 
-0.0436199 -0.372326 0.0205747 -0.0325724 -0.411529 0.0201662 -0.36908 -0.13121 -0.610895 
-0.39487 -0.131386 -0.650328 -0.419906 -0.133559 -0.687998 -0.444385 -0.136796 -0.729624 
-0.466325 -0.133969 -0.779551 -0.480245 -0.115835 -0.834676 -0.479907 -0.0812683 -0.883102 
-0.463573 -0.041757 -0.912091 -0.435945 -0.0117828 -0.918892 -0.404369 0.00472317 -0.912383 
-0.373784 0.0154804 -0.904029 -0.345399 0.0292776 -0.899133 -0.318612 0.047938 -0.896387 
-0.292936 0.0676845 -0.892687 -0.348591 -0.145101 -0.61366 -0.353407 -0.162133 -0.653583 
-0.352871 -0.180779 -0.690306 -0.342687 -0.199277 -0.729971 -0.321522 -0.214382 -0.774617 
-0.292123 -0.22144 -0.818057 -0.258603 -0.217136 -0.851109 -0.22265 -0.203201 -0.871842 
-0.183142 -0.185995 -0.887409 -0.139184 -0.171197 -0.904659 -0.092413 -0.159871 -0.922775 
-0.0461839 -0.150253 -0.93663 -0.00331441 -0.141609 -0.943751 0.0351594 -0.135146 -0.945842 
0.223288 0.130874 0.510923 0.209012 0.128616 0.470922 0.190245 0.124302 0.423006 
0.172615 0.123937 0.363244 0.160812 0.130999 0.2918 0.153044 0.141944 0.213042 
0.141629 0.148501 0.130785 0.121299 0.145427 0.0440682 0.0962258 0.135106 -0.0506329 
0.0769148 0.124599 -0.153805 0.0706585 0.119956 -0.261437 0.0762739 0.123331 -0.368216 
0.0868984 0.133159 -0.470071 0.0958083 0.145619 -0.564017 0.216382 0.157938 0.53611 
0.199455 0.185329 0.523213 0.180234 0.209807 0.50683 0.158833 0.233431 0.484156 
0.134975 0.257901 0.45382 0.108263 0.281702 0.417788 0.0793246 0.301363 0.380111 
0.0503839 0.316325 0.342888 0.0239714 0.33043 0.304407 0.000886131 0.346964 0.262452 
-0.0202059 0.364116 0.21842 -0.0411226 0.377116 0.176659 -0.0624544 0.38347 0.140317 
-0.0833958 0.384703 0.109028 0.241305 0.0985652 0.535662 0.25108 0.0680583 0.521387 
0.261289 0.0402927 0.502449 0.273428 0.0174054 0.477039 0.288089 -0.00192881 0.445893 
0.303006 -0.0208334 0.412478 0.313814 -0.0409269 0.37987 0.318352 -0.061449 0.347442 
0.319112 -0.0813552 0.31221 0.319351 -0.100633 0.2737 0.317912 -0.119256 0.235675 
0.310278 -0.136262 0.202362 0.294128 -0.15043 0.174276 0.272052 -0.161173 0.148334 
0.225315 0.139094 0.578588 0.215912 0.145761 0.614004 0.204658 0.14947 0.654122 
0.193158 0.154542 0.697855 0.180466 0.163927 0.742074 0.16313 0.175537 0.782219 
0.139162 0.18478 0.81558 0.111794 0.191953 0.844817 0.0869578 0.204227 0.876135 
0.0662804 0.227436 0.912075 0.0448053 0.257748 0.947233 0.0167791 0.283966 0.972322 
-0.0178449 0.296927 0.981519 -0.0533017 0.295261 0.975495 0.241947 0.10258 0.578436 
0.254145 0.075296 0.612745 0.272013 0.0517905 0.648501 0.297792 0.0354535 0.682692 
0.327245 0.021983 0.713263 0.350155 0.000654118 0.739583 0.357833 -0.035817 0.760702 
0.350664 -0.0826886 0.774614 0.336586 -0.127435 0.780767 0.322562 -0.162479 0.782349 
0.309913 -0.190909 0.784255 0.297351 -0.220281 0.789018 0.285144 -0.254322 0.795561 
0.275071 -0.29111 0.801282 0.0846652 0.1599 -0.616182 0.0668167 0.160744 -0.5809 
0.0482844 0.160948 -0.543294 0.0312117 0.162747 -0.501572 0.0159434 0.167247 -0.449537 
0.00046676 0.173885 -0.381013 -0.0171215 0.182139 -0.297669 -0.0355185 0.193801 -0.211539 
-0.0510657 0.212182 -0.137109 -0.0620008 0.238421 -0.0806518 -0.0702367 0.269707 -0.0384006 
-0.0785322 0.301713 -0.00352572 -0.0874759 0.331757 0.0276736 -0.0958376 0.359217 0.0556065 
0.112343 0.145042 -0.623203 0.12375 0.131067 -0.589278 0.132646 0.114742 -0.548329 
0.139472 0.097572 -0.503878 0.146017 0.080647 -0.456455 0.152988 0.0633533 -0.402148 
0.158913 0.0447572 -0.337142 0.162969 0.0255005 -0.263863 0.168117 0.00640227 -0.190315 
0.178966 -0.0143399 -0.123021 0.196379 -0.0401465 -0.0629315 0.216038 -0.0719809 -0.00826682 
0.232457 -0.106767 0.0413924 0.243169 -0.139924 0.0847926 0.0919228 0.168854 -0.704125 
0.0822571 0.182332 -0.752431 0.0706346 0.197636 -0.794051 0.0566908 0.213684 -0.835292 
0.0401482 0.226299 -0.880881 0.0205697 0.229389 -0.926366 -0.00316584 0.219137 -0.959562 
-0.0322003 0.197806 -0.972465 -0.0659657 0.172728 -0.969503 -0.101944 0.150901 -0.961291 
-0.137701 0.134627 -0.953134 -0.17244 0.121938 -0.942887 -0.206235 0.109949 -0.927457 
-0.238622 0.0973438 -0.907569 0.106401 0.155452 -0.713507 0.109062 0.145403 -0.777854 
0.110896 0.125956 -0.837602 0.115522 0.101149 -0.892038 0.124847 0.0776228 -0.942378 
0.138833 0.0588701 -0.988535 0.156498 0.040658 -1.02682 0.175271 0.0144792 -1.05233 
0.189425 -0.0225872 -1.06321 0.191912 -0.0629614 -1.06103 0.17945 -0.0950228 -1.04802 
0.155079 -0.113186 -1.02633 0.125384 -0.120803 -0.999226 0.0960177 -0.125258 -0.971102 
-0.296188 0.239103 0.161004 -0.311247 0.257631 0.170799 -0.324527 0.286447 0.173589 
-0.330348 0.323099 0.165084 -0.325056 0.358257 0.145875 -0.310249 0.382724 0.122157 
-0.291264 0.396156 0.10118 -0.27139 0.40654 0.0857166 -0.248933 0.419799 0.0741788 
-0.221297 0.432677 0.0654916 -0.190173 0.437431 0.0612935 -0.160759 0.430723 0.0630248 
-0.136878 0.415984 0.0690688 -0.118392 0.399108 0.075756 -0.291487 0.21252 0.090189 
-0.302098 0.193494 0.021253 -0.315234 0.175544 -0.0622119 -0.332067 0.165466 -0.161093 
-0.354839 0.165958 -0.268058 -0.382782 0.171976 -0.370072 -0.407769 0.173623 -0.457559 
-0.417585 0.164005 -0.530798 -0.406524 0.144184 -0.595913 -0.381037 0.120797 -0.656457 
-0.352992 0.100495 -0.711487 -0.32931 0.0868963 -0.760058 -0.309376 0.0806751 -0.803977 
-0.289716 0.0806251 -0.84591 -0.284519 0.243719 0.212734 -0.286827 0.258898 0.277056 
-0.289146 0.273474 0.343611 -0.289621 0.287324 0.411931 -0.285986 0.298602 0.479642 
-0.276527 0.30555 0.544106 -0.261251 0.308904 0.604255 -0.24183 0.31118 0.660276 
-0.220198 0.313266 0.712163 -0.197515 0.313288 0.759821 -0.174428 0.309509 0.80423 
-0.151514 0.30289 0.847012 -0.129 0.295926 0.888501 -0.106416 0.289873 0.926841 
-0.116726 0.366222 0.0360101 -0.128621 0.343877 -0.0127479 -0.137667 0.317284 -0.0678376 
-0.145688 0.286724 -0.131121 -0.156429 0.254073 -0.205883 -0.172562 0.223991 -0.296258 
-0.19269 0.201341 -0.401966 -0.211671 0.186095 -0.512645 -0.224611 0.17261 -0.611018 
-0.230869 0.155764 -0.685111 -0.23415 0.136328 -0.736679 -0.238966 0.118806 -0.776701 
-0.247226 0.105668 -0.814512 -0.257811 0.095313 -0.852166 -0.097238 0.405442 0.124055 
-0.091218 0.42063 0.176675 -0.0852316 0.428719 0.242679 -0.0802334 0.431455 0.323059 
-0.0780708 0.431069 0.410869 -0.0803609 0.427312 0.493363 -0.0857535 0.417933 0.56233 
-0.0892688 0.403094 0.621897 -0.0864972 0.387485 0.682659 -0.0785534 0.375969 0.748743 
-0.0713033 0.368062 0.814026 -0.0696511 0.358295 0.869712 -0.0736023 0.341343 0.911641 
-0.0793773 0.315773 0.9406 0.0132614 -0.439024 0.00916123 0.0491844 -0.438904 0.000941946 
0.0881918 -0.437288 -0.000191335 0.122813 -0.430475 0.00864659 0.146038 -0.413258 0.0278131 
0.156971 -0.384493 0.0530485 0.162736 -0.35034 0.0762902 0.17236 -0.319675 0.0906929 
0.188092 -0.295997 0.0959684 0.204496 -0.275834 0.0979547 0.216023 -0.254681 0.102446 
0.222933 -0.231839 0.110197 0.229437 -0.209291 0.117769 0.238433 -0.188343 0.121676 
-0.00664477 -0.400593 -7.17908e-06 0.00345195 -0.34896 -0.0148201 0.00858322 -0.288956 -0.039402 
0.00435948 -0.229929 -0.0945471 -0.00735746 -0.181031 -0.190375 -0.0187589 -0.148412 -0.315164 
-0.0219669 -0.134982 -0.442484 -0.0148416 -0.140385 -0.551415 -0.000805552 -0.158895 -0.637896 
0.0155253 -0.178915 -0.708053 0.0310973 -0.188497 -0.767387 0.0443043 -0.182952 -0.81846 
0.0545787 -0.166594 -0.863587 0.0625379 -0.147626 -0.905442 -0.00215517 -0.461432 0.0491103 
0.020114 -0.470837 0.0971961 0.050013 -0.469988 0.162797 0.0826705 -0.465368 0.236796 
0.112687 -0.461949 0.310955 0.138584 -0.461387 0.38398 0.164212 -0.463495 0.458685 
0.194025 -0.467264 0.533553 0.226637 -0.469501 0.600737 0.25472 -0.464829 0.653629 
0.271671 -0.449308 0.693237 0.276989 -0.423601 0.725514 0.275172 -0.391927 0.754845 
0.271231 -0.358688 0.781618 0.224909 -0.15494 0.0664875 0.201949 -0.134509 -0.00042591 
0.179849 -0.108523 -0.0804371 0.156082 -0.0811897 -0.173662 0.129742 -0.0588562 -0.279854 
0.106606 -0.0477546 -0.396559 0.0980129 -0.0513443 -0.515734 0.110498 -0.068576 -0.623842 
0.136428 -0.0939163 -0.708907 0.158291 -0.119388 -0.768899 0.16287 -0.137935 -0.812003 
0.149402 -0.146266 -0.848589 0.125323 -0.145457 -0.883853 0.0977662 -0.139329 -0.917116 
0.267239 -0.188849 0.170174 0.285284 -0.204566 0.217268 0.30298 -0.217661 0.263794 
0.321297 -0.232515 0.311073 0.342418 -0.25272 0.359051 0.366555 -0.277532 0.406325 
0.388142 -0.301823 0.451983 0.39772 -0.32002 0.497137 0.39003 -0.329811 0.543727 
0.369048 -0.332321 0.59197 0.343687 -0.33027 0.639921 0.320272 -0.326661 0.685452 
0.300265 -0.324105 0.727831 0.282957 -0.32407 0.767393 -0.259557 0.0801666 -0.930742 
-0.247157 0.0739238 -0.972587 -0.231505 0.0650047 -1.01005 -0.213114 0.0532645 -1.04255 
-0.192068 0.0383754 -1.07068 -0.16811 0.0189805 -1.09452 -0.141277 -0.0063542 -1.11189 
-0.111852 -0.0364742 -1.11904 -0.0800164 -0.0662892 -1.11396 -0.0466132 -0.0893915 -1.09854 
-0.0141131 -0.102796 -1.07671 0.0143688 -0.109041 -1.05069 0.0372531 -0.113708 -1.02016 
0.0551763 -0.121134 -0.984626 -0.0673135 0.255618 0.982428 -0.0471821 0.219946 0.99827 
-0.0202224 0.174315 1.00608 0.0147371 0.11795 1.00809 0.0564736 0.0535004 1.00815 
0.101159 -0.0130698 1.00901 0.143626 -0.075356 1.01028 0.179274 -0.129822 1.00834 
0.205597 -0.176192 0.998433 0.222873 -0.215155 0.977824 0.23374 -0.246877 0.94775 
0.241685 -0.271792 0.912332 0.249411 -0.291679 0.875587 0.258148 -0.309189 0.8395 
-0.106467 -0.117095 0.515248 -0.12664 -0.0877379 0.499015 -0.122133 -0.114248 0.466834 
-0.145985 -0.0594166 0.480109 -0.139563 -0.0839879 0.444848 -0.13716 -0.110897 0.410244 
-0.162125 -0.0315295 0.457073 -0.154433 -0.0542261 0.418861 -0.150718 -0.0789389 0.38063 
-0.147961 -0.102691 0.342675 -0.175582 -0.00149488 0.428071 -0.167688 -0.0247737 0.388754 
-0.163129 -0.0476004 0.347183 -0.160245 -0.06979 0.306129 -0.155186 -0.088527 0.265354 
-0.190342 0.0307702 0.394303 -0.183069 0.00512775 0.355481 -0.17838 -0.0180171 0.312372 
-0.175537 -0.0392855 0.268384 -0.171675 -0.0582712 0.225549 -0.165712 -0.0744921 0.183969 
-0.209971 0.0604696 0.360988 -0.20392 0.0334348 0.322258 -0.199692 0.00895038 0.278991 
-0.196898 -0.0129353 0.233102 -0.19382 -0.0329607 0.187501 -0.189976 -0.0516129 0.144032 
-0.186972 -0.0696865 0.103471 -0.232752 0.0836271 0.331934 -0.228579 0.056477 0.291865 
-0.225307 0.0315448 0.248137 -0.222644 0.00900568 0.200935 -0.219639 -0.0125927 0.15227 
-0.216957 -0.0342965 0.105112 -0.216481 -0.055916 0.0616959 -0.218443 -0.0769025 0.0223302 
-0.252155 0.103881 0.303679 -0.2502 0.0754185 0.261858 -0.248268 0.0498109 0.216602 
-0.246269 0.0272344 0.167677 -0.243394 0.0050397 0.115859 -0.240904 -0.0192476 0.0640804 
-0.241878 -0.0449161 0.0160629 -0.246729 -0.0691802 -0.0266411 -0.251381 -0.089849 -0.0659404 
-0.262928 0.128654 0.268673 -0.262583 0.0972656 0.225519 -0.261952 0.0685782 0.178157 
-0.261417 0.0443756 0.126818 -0.260068 0.0220656 0.0718844 -0.258354 -0.00296295 0.0158255 
-0.259757 -0.0316132 -0.0369151 -0.266453 -0.0598912 -0.0833379 -0.27472 -0.0833505 -0.124701 
-0.277808 -0.100336 -0.165052 -0.265886 0.15883 0.22451 -0.2658 0.12597 0.179652 
-0.265922 0.0930519 0.129886 -0.26725 0.0642595 0.0758453 -0.269215 0.0397698 0.0181327 
-0.270665 0.0148341 -0.0410517 -0.273281 -0.0143198 -0.0971934 -0.280341 -0.0453217 -0.146386 
-0.290841 -0.0724396 -0.189059 -0.298384 -0.0924124 -0.229378 -0.297321 -0.105629 -0.270892 
-0.266513 0.186575 0.1771 -0.265569 0.155926 0.129242 -0.265836 0.121247 0.0765089 
-0.268754 0.0874348 0.0198243 -0.274652 0.0582364 -0.0399371 -0.281492 0.0319499 -0.100827 
-0.287862 0.00380586 -0.158701 -0.29555 -0.0271563 -0.209316 -0.306058 -0.0565033 -0.25238 
-0.316087 -0.0797843 -0.29202 -0.31978 -0.0964533 -0.332418 -0.314662 -0.108312 -0.373904 
-0.270022 0.203493 0.134645 -0.268005 0.177276 0.0829708 -0.268266 0.144699 0.0267988 
-0.27226 0.109047 -0.0323346 -0.281171 0.0755582 -0.0932068 -0.293391 0.046402 -0.154331 
-0.305379 0.0188012 -0.212501 -0.315722 -0.0102892 -0.263675 -0.325876 -0.0394025 -0.306786 
-0.335874 -0.0645099 -0.345531 -0.342171 -0.0839293 -0.384795 -0.341245 -0.0991142 -0.425737 
-0.333431 -0.111851 -0.465118 -0.0950401 -0.107689 0.59384 -0.0969194 -0.0909587 0.630305 
-0.116973 -0.0772499 0.581748 -0.0964331 -0.0690581 0.666281 -0.119172 -0.0588602 0.61824 
-0.140638 -0.0483785 0.568242 -0.0935823 -0.0419251 0.700226 -0.117347 -0.0347731 0.653631 
-0.142403 -0.0279175 0.604276 -0.161714 -0.019474 0.551052 -0.0918306 -0.0126968 0.731675 
-0.113212 -0.00565303 0.686948 -0.139115 -0.00110069 0.638713 -0.162952 0.00446978 0.585633 
-0.177654 0.0133599 0.526512 -0.0941231 0.0160207 0.760916 -0.11244 0.0247759 0.718312 
-0.135312 0.02996 0.671881 -0.16023 0.034287 0.619033 -0.179633 0.0412955 0.559175 
-0.190488 0.0508045 0.494086 -0.0980643 0.0457016 0.788568 -0.117524 0.0545915 0.748078 
-0.137788 0.061235 0.704281 -0.160088 0.0663159 0.652778 -0.180431 0.0725649 0.59233 
-0.194684 0.080694 0.526163 -0.204845 0.0872865 0.459396 -0.0983707 0.0792788 0.815434 
-0.12312 0.0860773 0.776358 -0.146019 0.0921822 0.735051 -0.167099 0.0976264 0.68631 
-0.185483 0.103752 0.627086 -0.19964 0.110986 0.560445 -0.210783 0.116606 0.492976 
-0.22261 0.116886 0.429197 -0.0949032 0.115953 0.841753 -0.122896 0.121302 0.80298 
-0.151402 0.125696 0.762543 -0.176066 0.129767 0.716425 -0.194594 0.13478 0.660429 
-0.207312 0.141005 0.595646 -0.217117 0.14599 0.528327 -0.227784 0.146278 0.463935 
-0.240613 0.141087 0.402876 -0.0940926 0.152005 0.866404 -0.119039 0.158179 0.827186 
-0.149105 0.1625 0.785859 -0.178107 0.165337 0.740614 -0.200376 0.168414 0.687952 
-0.214499 0.17295 0.627076 -0.223652 0.177222 0.561948 -0.232496 0.177772 0.497593 
-0.243246 0.173364 0.435358 -0.25426 0.166269 0.372772 -0.100445 0.186103 0.887702 
-0.119309 0.193611 0.847876 -0.144865 0.199683 0.805202 -0.173303 0.203227 0.759539 
-0.198494 0.205268 0.708943 -0.216609 0.208018 0.652078 -0.228452 0.211386 0.5905 
-0.23757 0.212266 0.527422 -0.24664 0.208429 0.464435 -0.255556 0.201391 0.400505 
-0.262394 0.19427 0.333842 -0.109942 0.220328 0.904902 -0.125822 0.227717 0.864717 
-0.14602 0.235136 0.821404 -0.169973 0.240373 0.775663 -0.194197 0.242739 0.726554 
-0.215085 0.244203 0.672858 -0.231339 0.24638 0.614776 -0.24373 0.247477 0.55372 
-0.253379 0.244359 0.490704 -0.260715 0.236874 0.425728 -0.265591 0.227922 0.358593 
-0.26795 0.219684 0.289602 -0.113752 0.255842 0.918092 -0.131786 0.262149 0.878251 
-0.150997 0.269482 0.835344 -0.172163 0.275722 0.790652 -0.194323 0.278791 0.743583 
-0.215791 0.279293 0.692797 -0.235262 0.279567 0.637822 -0.251725 0.279841 0.579094 
-0.264084 0.277333 0.516921 -0.271694 0.269988 0.451507 -0.27505 0.259177 0.383828 
-0.275545 0.24768 0.315517 -0.27476 0.236399 0.247751 -0.1066 0.324022 0.90513 
-0.103765 0.353174 0.874386 -0.134531 0.332166 0.864752 -0.101391 0.375011 0.832077 
-0.136694 0.364854 0.833765 -0.163226 0.340405 0.822515 -0.102688 0.390433 0.777178 
-0.137877 0.39158 0.792162 -0.171978 0.375391 0.79166 -0.192185 0.346578 0.779094 
-0.107456 0.40305 0.71356 -0.140197 0.41204 0.737943 -0.178573 0.405308 0.749472 
-0.208149 0.381545 0.746794 -0.220474 0.348043 0.732733 -0.111753 0.415411 0.648433 
-0.14332 0.426951 0.674224 -0.183283 0.428115 0.693269 -0.220574 0.41167 0.701283 
-0.242581 0.380566 0.696866 -0.246979 0.344648 0.681716 -0.111913 0.426261 0.584266 
-0.145046 0.436024 0.60648 -0.185497 0.44159 0.626256 -0.226964 0.433262 0.640699 
-0.258227 0.407889 0.646714 -0.271919 0.373031 0.641658 -0.270233 0.338785 0.626003 
-0.108472 0.433036 0.514587 -0.144269 0.438928 0.534774 -0.185229 0.444645 0.552966 
-0.226792 0.442758 0.56901 -0.262433 0.425794 0.581918 -0.285609 0.395671 0.58776 
-0.293382 0.362049 0.582243 -0.288317 0.332075 0.565834 -0.105064 0.436051 0.432423 
-0.142137 0.438361 0.453502 -0.1838 0.440829 0.47252 -0.22328 0.44103 0.489528 
-0.25694 0.431886 0.505746 -0.283656 0.409811 0.519541 -0.301184 0.379772 0.525119 
-0.30646 0.349878 0.518026 -0.299732 0.323484 0.500547 -0.104329 0.437664 0.34134 
-0.14012 0.439 0.361611 -0.181986 0.437903 0.382053 -0.220159 0.435793 0.401144 
-0.249498 0.429973 0.419496 -0.272907 0.415759 0.437759 -0.293904 0.392255 0.452351 
-0.309345 0.364034 0.456649 -0.313159 0.336492 0.447892 -0.304614 0.311402 0.430524 
-0.106309 0.437847 0.253841 -0.138536 0.441964 0.268375 -0.178847 0.440743 0.286 
-0.21724 0.43572 0.304929 -0.245231 0.428457 0.323948 -0.264474 0.418006 0.343673 
-0.282898 0.401387 0.363534 -0.302421 0.377401 0.378539 -0.315778 0.348997 0.38243 
-0.316063 0.320958 0.374139 -0.304698 0.295969 0.358955 -0.109902 0.433144 0.180251 
-0.137295 0.442549 0.186103 -0.173492 0.445749 0.195961 -0.211499 0.441446 0.20978 
-0.241719 0.431932 0.225936 -0.261525 0.420867 0.243747 -0.277666 0.408386 0.26402 
-0.296335 0.390333 0.285367 -0.314055 0.363943 0.301955 -0.321978 0.332508 0.3077 
-0.316455 0.302687 0.301988 -0.30217 0.27846 0.289782 -0.114182 0.420231 0.122303 
-0.136684 0.434619 0.120431 -0.166841 0.444315 0.121239 -0.201759 0.444903 0.126921 
-0.234034 0.436152 0.137176 -0.258212 0.423286 0.150447 -0.276393 0.411385 0.166883 
-0.294452 0.398568 0.187754 -0.31293 0.377964 0.210986 -0.325276 0.347066 0.229855 
-0.325515 0.311968 0.237997 -0.314602 0.281494 0.234655 -0.298848 0.259547 0.224354 
-0.304273 0.225509 0.10102 -0.317493 0.24877 0.106825 -0.31227 0.210157 0.0279781 
-0.327047 0.283702 0.102527 -0.320304 0.238909 0.027782 -0.320048 0.197353 -0.0626982 
-0.328335 0.322794 0.0870836 -0.3231 0.276275 0.0186937 -0.320349 0.228498 -0.0678888 
-0.330646 0.190369 -0.168765 -0.319331 0.353663 0.0656568 -0.318032 0.310557 0.0041186 
-0.314801 0.260824 -0.0752915 -0.32323 0.217296 -0.174659 -0.348348 0.188404 -0.279402 
-0.302279 0.370374 0.0460964 -0.304773 0.331301 -0.00908659 -0.302981 0.283306 -0.0795954 
-0.310096 0.237682 -0.174147 -0.334819 0.205032 -0.282229 -0.371707 0.186454 -0.381552 
-0.281201 0.37944 0.0321725 -0.285537 0.34028 -0.0172448 -0.285834 0.293177 -0.0781075 
-0.292363 0.24738 -0.165151 -0.315306 0.212689 -0.27422 -0.352202 0.192049 -0.382459 
-0.389844 0.179047 -0.469029 -0.257765 0.391093 0.0218243 -0.262862 0.348976 -0.0233901 
-0.265197 0.299446 -0.0751589 -0.271763 0.252148 -0.152332 -0.291911 0.215703 -0.258731 
-0.326062 0.192798 -0.374317 -0.362862 0.17853 -0.472709 -0.390495 0.164258 -0.543897 
-0.231245 0.406241 0.0128136 -0.237815 0.363743 -0.0317896 -0.242544 0.311667 -0.0778743 
-0.250029 0.261331 -0.144712 -0.267393 0.222109 -0.24379 -0.296845 0.196229 -0.362096 
-0.330401 0.179079 -0.470966 -0.35681 0.1635 -0.552319 -0.372274 0.144348 -0.609782 
-0.202326 0.416219 0.00726328 -0.211205 0.378364 -0.0406127 -0.21871 0.328077 -0.0868197 
-0.228079 0.276418 -0.146652 -0.243936 0.234394 -0.235675 -0.268641 0.205433 -0.350408 
-0.297566 0.184976 -0.465582 -0.321727 0.166447 -0.556585 -0.336568 0.146157 -0.619755 
-0.345215 0.123719 -0.667587 -0.174517 0.413856 0.008712 -0.185305 0.382904 -0.0434567 
-0.194901 0.338966 -0.0942655 -0.206078 0.290058 -0.152732 -0.221823 0.247154 -0.233208 
-0.243525 0.216054 -0.340025 -0.268325 0.193652 -0.456219 -0.289818 0.173113 -0.555502 
-0.303752 0.151019 -0.625779 -0.312024 0.128318 -0.675251 -0.319649 0.106772 -0.717916 
-0.15116 0.400469 0.0168964 -0.162773 0.374883 -0.0371251 -0.17293 0.338567 -0.0926797 
-0.184405 0.295605 -0.153637 -0.199957 0.25447 -0.22977 -0.220333 0.222498 -0.32846 
-0.24288 0.199711 -0.441768 -0.262468 0.179859 -0.547292 -0.275412 0.158021 -0.626853 
-0.282872 0.134992 -0.681036 -0.289396 0.114068 -0.723107 -0.298306 0.0964117 -0.763639 
-0.132593 0.382712 0.0274919 -0.144354 0.359685 -0.024912 -0.153966 0.329397 -0.0819738 
-0.164002 0.293154 -0.14536 -0.177831 0.255811 -0.220466 -0.1968 0.224159 -0.313662 
-0.218389 0.201455 -0.422808 -0.237432 0.184037 -0.532065 -0.249987 0.165576 -0.62184 
-0.256579 0.144233 -0.684895 -0.261421 0.123438 -0.729652 -0.268468 0.106537 -0.768759 
-0.278511 0.093154 -0.80809 -0.28791 0.190306 0.0323946 -0.302958 0.167733 -0.0457046 
-0.288491 0.165024 -0.0315848 -0.323614 0.148961 -0.136813 -0.30952 0.141055 -0.116699 
-0.293807 0.135168 -0.0977928 -0.350426 0.142501 -0.238824 -0.338458 0.124232 -0.210294 
-0.321728 0.112373 -0.185542 -0.304831 0.102126 -0.162432 -0.382782 0.148885 -0.341965 
-0.373792 0.122406 -0.308333 -0.357941 0.0995008 -0.27593 -0.339343 0.0826307 -0.248526 
-0.321845 0.0696949 -0.223844 -0.414961 0.157909 -0.434557 -0.411258 0.131739 -0.402258 
-0.398186 0.101201 -0.365998 -0.379964 0.073891 -0.332879 -0.360762 0.0538644 -0.306017 
-0.342198 0.040362 -0.281748 -0.435397 0.156514 -0.512667 -0.441687 0.138012 -0.485777 
-0.435547 0.109228 -0.451828 -0.420384 0.0763361 -0.41629 -0.401525 0.0471722 -0.38507 
-0.381863 0.0263345 -0.35948 -0.360936 0.0129692 -0.334799 -0.434445 0.140177 -0.581757 
-0.453893 0.129632 -0.560719 -0.460212 0.109371 -0.532616 -0.453197 0.0800471 -0.499598 
-0.437654 0.0471685 -0.46586 -0.418921 0.0183948 -0.435314 -0.398391 -0.0016869 -0.408369 
-0.374985 -0.0144895 -0.381017 -0.413745 0.115291 -0.647809 -0.443583 0.107903 -0.632901 
-0.463995 0.095668 -0.611277 -0.470272 0.0751325 -0.583597 -0.463327 0.0459448 -0.551175 
-0.448648 0.0136981 -0.516478 -0.430624 -0.0131737 -0.48291 -0.409573 -0.0305077 -0.452069 
-0.384975 -0.0411132 -0.421417 -0.384775 0.0915888 -0.710287 -0.418038 0.0830475 -0.703086 
-0.447561 0.0743655 -0.688722 -0.467088 0.061537 -0.667612 -0.473182 0.0393741 -0.639793 
-0.46769 0.00829231 -0.605029 -0.45519 -0.0231743 -0.565802 -0.438283 -0.0456588 -0.527472 
-0.416948 -0.0575201 -0.493285 -0.391841 -0.0642425 -0.460724 -0.357989 0.0749302 -0.765309 
-0.389288 0.0635865 -0.765986 -0.420598 0.0547066 -0.759953 -0.447644 0.0459352 -0.747067 
-0.465976 0.0300311 -0.726852 -0.473351 0.00216175 -0.697029 -0.470644 -0.0320948 -0.657122 
-0.460031 -0.0602653 -0.612506 -0.442912 -0.0751592 -0.571137 -0.420255 -0.080207 -0.535931 
-0.394113 -0.0831888 -0.502585 -0.335801 0.0663894 -0.812045 -0.36405 0.0519994 -0.817532 
-0.393204 0.0408397 -0.818553 -0.421786 0.0328752 -0.814755 -0.447372 0.0212219 -0.80504 
-0.466547 -0.00270469 -0.7852 -0.475999 -0.0380966 -0.751023 -0.474237 -0.0723648 -0.704987 
-0.462207 -0.0930233 -0.656762 -0.442337 -0.0991084 -0.614927 -0.417394 -0.098851 -0.579829 
-0.390064 -0.0997568 -0.545241 -0.315097 0.0646442 -0.853486 -0.34159 0.0473008 -0.859415 
-0.368831 0.0326058 -0.863408 -0.396894 0.0227601 -0.866379 -0.42555 0.0129919 -0.867577 
-0.452504 -0.00668864 -0.86126 -0.472666 -0.0405738 -0.839003 -0.480633 -0.0793534 -0.798152 
-0.474651 -0.10758 -0.746675 -0.457628 -0.118476 -0.696997 -0.434269 -0.117911 -0.65561 
-0.408032 -0.115457 -0.619848 -0.380681 -0.115715 -0.582966 -0.284765 0.0591869 -0.933433 
-0.273275 0.0490415 -0.971249 -0.312205 0.035841 -0.933036 -0.259259 0.0374408 -1.00568 
-0.303919 0.0229245 -0.967677 -0.342538 0.0151691 -0.934428 -0.242678 0.0245353 -1.03714 
-0.293996 0.00958385 -1.0012 -0.34008 0.000139483 -0.969934 -0.37647 -0.000539531 -0.943071 
-0.222005 0.00872819 -1.06546 -0.279806 -0.00517809 -1.0332 -0.33548 -0.0165809 -1.00532 
-0.380912 -0.0201345 -0.983105 -0.413192 -0.0167584 -0.957784 -0.196151 -0.0131421 -1.08848 
-0.257315 -0.0247082 -1.06083 -0.321657 -0.0371589 -1.03656 -0.379364 -0.0446694 -1.01918 
-0.42167 -0.0454745 -1.00027 -0.447984 -0.0431699 -0.966463 -0.166497 -0.042193 -1.102 
-0.226276 -0.0518305 -1.07953 -0.293245 -0.0639021 -1.05784 -0.360821 -0.0742361 -1.0432 
-0.416669 -0.0797704 -1.03003 -0.453161 -0.0813636 -1.00327 -0.472172 -0.0816488 -0.953185 
-0.135517 -0.0738432 -1.10223 -0.191839 -0.0837419 -1.085 -0.254164 -0.0951561 -1.06514 
-0.322646 -0.106032 -1.05018 -0.387718 -0.114231 -1.03942 -0.437047 -0.1191 -1.01956 
-0.465892 -0.121206 -0.977409 -0.478221 -0.120494 -0.912467 -0.104029 -0.0995652 -1.08922 
-0.158918 -0.111519 -1.07591 -0.214645 -0.123333 -1.05799 -0.275752 -0.133645 -1.04151 
-0.339698 -0.141944 -1.02972 -0.396122 -0.147992 -1.01399 -0.435805 -0.151287 -0.980591 
-0.457624 -0.150757 -0.925043 -0.466212 -0.145101 -0.854599 -0.0716706 -0.113638 -1.06729 
-0.127344 -0.127071 -1.05558 -0.180151 -0.139965 -1.03943 -0.23344 -0.150313 -1.02236 
-0.289341 -0.158232 -1.00886 -0.343573 -0.164374 -0.994708 -0.388206 -0.168265 -0.968087 
-0.418732 -0.168398 -0.922253 -0.436213 -0.163244 -0.861761 -0.443923 -0.152305 -0.795631 
-0.0394446 -0.117842 -1.04127 -0.0946792 -0.13044 -1.02993 -0.147818 -0.14357 -1.01487 
-0.198334 -0.154668 -0.998037 -0.247736 -0.163614 -0.983789 -0.295784 -0.171154 -0.970703 
-0.338989 -0.17661 -0.949055 -0.373489 -0.178119 -0.910854 -0.397887 -0.17425 -0.858746 
-0.412899 -0.164717 -0.801479 -0.419804 -0.150449 -0.744506 -0.00988073 -0.119304 -1.01287 
-0.061192 -0.12929 -1.00301 -0.113705 -0.141161 -0.989179 -0.164606 -0.15263 -0.972584 
-0.212455 -0.163543 -0.95755 -0.256865 -0.174411 -0.945063 -0.297289 -0.183675 -0.927612 
-0.332521 -0.188164 -0.895847 -0.361023 -0.185972 -0.849742 -0.381415 -0.177493 -0.798171 
-0.393133 -0.164258 -0.748387 -0.396987 -0.14815 -0.70032 0.0150743 -0.124475 -0.98121 
-0.0298726 -0.131955 -0.974854 -0.0785971 -0.141915 -0.963696 -0.128603 -0.152746 -0.947787 
-0.176758 -0.164766 -0.931096 -0.220792 -0.178852 -0.917193 -0.260275 -0.19301 -0.902231 
-0.295891 -0.202232 -0.87668 -0.327364 -0.202682 -0.836493 -0.352414 -0.194623 -0.788466 
-0.368374 -0.180919 -0.742163 -0.374772 -0.164415 -0.700141 -0.373901 -0.147243 -0.657983 
-0.226914 0.0953358 -0.9545 -0.192529 0.109296 -0.97442 -0.211762 0.0908313 -0.998136 
-0.15682 0.121922 -0.9877 -0.175015 0.105893 -1.01725 -0.192857 0.0823414 -1.03597 
-0.118783 0.13599 -0.996888 -0.135912 0.11994 -1.02932 -0.152549 0.0976487 -1.05433 
-0.170473 0.0690718 -1.06776 -0.0780154 0.155082 -1.00753 -0.0925866 0.136788 -1.0404 
-0.108488 0.113003 -1.06771 -0.125696 0.0828986 -1.08647 -0.145348 0.0505664 -1.09465 
-0.0375248 0.17875 -1.01888 -0.0465284 0.158476 -1.05555 -0.0598729 0.132077 -1.08388 
-0.0768726 0.0979443 -1.10412 -0.0964306 0.0610275 -1.11488 -0.118071 0.0265039 -1.11655 
-0.00283565 0.200212 -1.01935 -0.00447066 0.180007 -1.06764 -0.0116725 0.15352 -1.10332 
-0.0256831 0.116686 -1.12681 -0.0444406 0.0736941 -1.13791 -0.0655288 0.0329891 -1.13785 
-0.0881587 -0.00253566 -1.1305 0.022817 0.210977 -0.997034 0.026658 0.191691 -1.06029 
0.0273667 0.168494 -1.11168 0.0206477 0.13462 -1.14779 0.00690128 0.0897015 -1.16525 
-0.0107675 0.0424921 -1.16418 -0.0310676 0.00125722 -1.15083 -0.0544398 -0.0337984 -1.13308 
0.0411477 0.208312 -0.954251 0.0463474 0.188617 -1.02624 0.0528862 0.168649 -1.09279 
0.0551289 0.142309 -1.14813 0.0506098 0.103455 -1.18321 0.041081 0.0553721 -1.19138 
0.0275218 0.00841531 -1.17648 0.00816436 -0.0306692 -1.15076 -0.0175879 -0.0624547 -1.12413 
0.0561083 0.197 -0.905365 0.0598889 0.17577 -0.97666 0.068473 0.15575 -1.04821 
0.0775078 0.135678 -1.1169 0.0827084 0.107642 -1.17256 0.0835935 0.0669286 -1.20133 
0.0802114 0.0192013 -1.19803 0.0694074 -0.0248148 -1.17216 0.0480974 -0.0590602 -1.13874 
0.0182458 -0.0841311 -1.10659 0.0701373 0.184069 -0.860838 0.0722805 0.162475 -0.927508 
0.0802204 0.139998 -0.994785 0.0923124 0.121009 -1.06386 0.104303 0.101396 -1.12959 
0.113904 0.0722194 -1.17796 0.120243 0.0306305 -1.19592 0.119681 -0.0154037 -1.18352 
0.10694 -0.0545184 -1.15298 0.081179 -0.0813672 -1.11724 0.0478827 -0.0979572 -1.0827 
0.0835487 0.173287 -0.818683 0.0850196 0.154002 -0.882779 0.0910837 0.129888 -0.944438 
0.102822 0.108167 -1.00633 0.117539 0.0906846 -1.06887 0.132264 0.0705513 -1.12426 
0.145335 0.039026 -1.15941 0.153398 -0.00362656 -1.16693 0.150419 -0.0467478 -1.15083 
0.132691 -0.0790812 -1.1212 0.103176 -0.0975834 -1.08665 0.0692372 -0.106949 -1.0521 
0.0958334 0.164369 -0.770947 0.0975373 0.149468 -0.835167 0.101295 0.126473 -0.894683 
0.110078 0.101986 -0.950685 0.12358 0.0819042 -1.00544 0.139685 0.0648693 -1.05692 
0.15646 0.0422399 -1.0973 0.170832 0.00742969 -1.1187 0.176875 -0.0352623 -1.11956 
0.16894 -0.0735548 -1.10411 0.146833 -0.098303 -1.07806 0.116242 -0.109924 -1.04656 
0.0842244 -0.115288 -1.01423 -0.109535 0.336886 0.0098166 -0.100627 0.306456 -0.0211927 
-0.120136 0.311576 -0.0420845 -0.0906826 0.275193 -0.0580932 -0.109733 0.280114 -0.0787648 
-0.127557 0.284166 -0.103517 -0.0807526 0.243643 -0.103424 -0.0985092 0.249338 -0.126132 
-0.116026 0.253473 -0.150883 -0.135081 0.254907 -0.178263 -0.0702383 0.214819 -0.162391 
-0.0877604 0.219807 -0.188526 -0.104767 0.224775 -0.215277 -0.124038 0.226878 -0.242452 
-0.147148 0.225922 -0.269779 -0.0567527 0.193675 -0.239109 -0.0765651 0.195706 -0.268752 
-0.0946462 0.199685 -0.299183 -0.113834 0.202977 -0.327716 -0.137316 0.203501 -0.353525 
-0.164808 0.202227 -0.37796 -0.0387139 0.18307 -0.329357 -0.0616821 0.183219 -0.36254 
-0.0831691 0.184212 -0.397204 -0.103562 0.186488 -0.429195 -0.12638 0.18841 -0.455044 
-0.153792 0.188513 -0.475716 -0.183617 0.187351 -0.494477 -0.0173197 0.180856 -0.419162 
-0.0406044 0.184464 -0.456544 -0.0656483 0.18447 -0.495126 -0.0891453 0.183544 -0.531593 
-0.111968 0.183792 -0.560461 -0.137597 0.184125 -0.579998 -0.167037 0.182287 -0.593117 
-0.197257 0.17797 -0.603174 0.00477692 0.181992 -0.494127 -0.0143429 0.194217 -0.535771 
-0.0397812 0.199068 -0.577516 -0.0665168 0.196811 -0.617915 -0.0911882 0.192357 -0.651379 
-0.11538 0.188981 -0.673754 -0.142548 0.184905 -0.685628 -0.172969 0.177237 -0.69003 
-0.203434 0.166495 -0.689367 0.0258241 0.182751 -0.550121 0.0130822 0.203823 -0.594492 
-0.00868494 0.217906 -0.638157 -0.0361098 0.21971 -0.681314 -0.0634682 0.211844 -0.719042 
-0.0884039 0.201377 -0.745842 -0.113596 0.19158 -0.760402 -0.142293 0.180247 -0.764612 
-0.174057 0.16555 -0.760521 -0.205596 0.149674 -0.750201 0.0453326 0.182039 -0.593458 
0.0374326 0.207395 -0.638531 0.0210396 0.229508 -0.682458 -0.00360299 0.239268 -0.727206 
-0.031901 0.233437 -0.768654 -0.0590715 0.217579 -0.799761 -0.0846736 0.199759 -0.817484 
-0.11186 0.182983 -0.823816 -0.142803 0.165826 -0.821191 -0.176262 0.147883 -0.810739 
-0.209118 0.131432 -0.794594 0.0630924 0.179806 -0.632287 0.0565845 0.203851 -0.677336 
0.0441338 0.228463 -0.720204 0.0240912 0.245083 -0.76509 -0.00179204 0.246183 -0.809806 
-0.0296619 0.231629 -0.845812 -0.0571731 0.2088 -0.866672 -0.085127 0.185696 -0.873938 
-0.115476 0.165406 -0.872752 -0.148697 0.147332 -0.865364 -0.183245 0.130958 -0.851735 
-0.216718 0.116889 -0.833526 0.0787268 0.175643 -0.669773 0.0709472 0.194849 -0.715717 
0.059757 0.216293 -0.757396 0.0436571 0.235008 -0.800818 0.022507 0.243556 -0.847222 
-0.00244345 0.236883 -0.888704 -0.0299549 0.216811 -0.914735 -0.0596796 0.190965 -0.923134 
-0.0915584 0.166883 -0.920902 -0.125146 0.147602 -0.914706 -0.1597 0.132225 -0.905169 
-0.19424 0.1189 -0.890556 -0.227412 0.106622 -0.871758 -0.0744382 0.361767 0.0825354 
-0.0505098 0.361865 0.113263 -0.0645391 0.334653 0.0539574 -0.0262063 0.356352 0.150775 
-0.0392736 0.334631 0.0859631 -0.0560674 0.303216 0.0239719 -0.00319047 0.344567 0.194418 
-0.0145399 0.3292 0.126062 -0.0322779 0.302056 0.0585337 -0.0499094 0.269496 -0.0084793 
0.0191687 0.329727 0.239294 0.00824383 0.318656 0.171478 -0.00955078 0.296808 0.100669 
-0.0287469 0.267989 0.027962 -0.0430716 0.238136 -0.0490856 0.0433692 0.315633 0.280544 
0.0308648 0.306111 0.215611 0.012272 0.288215 0.145501 -0.00761982 0.264336 0.0696322 
-0.0227314 0.238074 -0.0129285 -0.0312287 0.213284 -0.105825 0.0707199 0.301879 0.318112 
0.0562067 0.293576 0.254333 0.0360543 0.278285 0.186442 0.0150933 0.258732 0.111539 
-0.000813847 0.236963 0.0267667 -0.00988417 0.214659 -0.0705676 -0.0145184 0.194817 -0.180616 
0.0992076 0.284489 0.355461 0.0839871 0.278943 0.28985 0.0632929 0.267011 0.221764 
0.0415743 0.251545 0.149285 0.0241657 0.234041 0.0671209 0.0129289 0.214664 -0.0302058 
0.00601294 0.194859 -0.143056 0.00171402 0.179302 -0.264006 0.125396 0.261591 0.393782 
0.11031 0.258814 0.326646 0.0908855 0.251431 0.255753 0.0704533 0.241276 0.183395 
0.052439 0.228577 0.105648 0.0379694 0.212472 0.0138561 0.0262413 0.193387 -0.0965414 
0.0174152 0.175295 -0.219434 0.0135502 0.164901 -0.341185 0.147942 0.235795 0.429757 
0.132219 0.233369 0.365088 0.114199 0.229302 0.292676 0.0967991 0.225026 0.218077 
0.0808116 0.218647 0.142351 0.0647755 0.207255 0.0579115 0.047799 0.190358 -0.0443029 
0.032322 0.171414 -0.163616 0.0231826 0.156972 -0.288079 0.0233954 0.153408 -0.403402 
0.168161 0.210369 0.459246 0.150902 0.206164 0.401095 0.132622 0.202348 0.331692 
0.117454 0.201941 0.255967 0.105069 0.202203 0.179212 0.0908056 0.197416 0.0991303 
0.0714124 0.184927 0.00661398 0.0500015 0.167556 -0.103481 0.0342679 0.151588 -0.224921 
0.0299804 0.143572 -0.344629 0.0365596 0.147147 -0.452021 0.18761 0.185517 0.481205 
0.169497 0.179912 0.430803 0.149821 0.174568 0.368367 0.134472 0.174914 0.295372 
0.124421 0.179805 0.217536 0.11371 0.182068 0.137851 0.0958106 0.175887 0.0517456 
0.0718206 0.162223 -0.0477248 0.0505702 0.14713 -0.160629 0.0407235 0.13722 -0.278648 
0.0439506 0.136659 -0.391581 0.0550564 0.145708 -0.493007 0.206309 0.159343 0.497594 
0.18929 0.154484 0.453538 0.169072 0.148532 0.399087 0.152197 0.148139 0.332211 
0.141928 0.154886 0.256085 0.133741 0.162648 0.175822 0.11933 0.163295 0.092158 
0.0962947 0.154639 0.000551373 0.0720336 0.141623 -0.102356 0.0570286 0.131329 -0.21359 
0.0557846 0.128527 -0.325938 0.064636 0.13428 -0.43283 0.0762135 0.146219 -0.530277 
0.231559 0.100651 0.496975 0.239917 0.0714673 0.479227 0.216137 0.0999003 0.453263 
0.24963 0.0470098 0.454967 0.225087 0.0752236 0.429635 0.198502 0.100433 0.399539 
0.261991 0.0275182 0.423127 0.236904 0.0564359 0.397672 0.210602 0.0827842 0.368184 
0.184197 0.107087 0.332813 0.276469 0.00971431 0.386506 0.251572 0.0409242 0.358525 
0.226135 0.0700462 0.328578 0.19988 0.0960843 0.294539 0.174895 0.119785 0.255282 
0.289416 -0.00948056 0.350343 0.266369 0.0240999 0.317871 0.242574 0.0570048 0.285223 
0.216814 0.0865137 0.251321 0.190217 0.111251 0.213535 0.164861 0.131563 0.172199 
0.296615 -0.0298058 0.317275 0.276222 0.00440277 0.281528 0.254829 0.0394438 0.2452 
0.230142 0.0724071 0.209553 0.202337 0.0998527 0.171573 0.173748 0.120079 0.129414 
0.14651 0.134414 0.0856834 0.297961 -0.0492315 0.284734 0.278112 -0.0156299 0.249537 
0.257937 0.0184607 0.211401 0.234474 0.0518349 0.173395 0.206604 0.0814102 0.133488 
0.176448 0.103528 0.0885592 0.14719 0.117729 0.0400836 0.120428 0.127196 -0.00714173 
0.297317 -0.0673075 0.24901 0.274701 -0.0335624 0.216784 0.252151 -0.00159151 0.17955 
0.228098 0.0287341 0.140049 0.200864 0.0572295 0.0973586 0.171543 0.0809918 0.0486219 
0.143468 0.0974116 -0.00535757 0.118761 0.107978 -0.0593021 0.0969298 0.116429 -0.108769 
0.296651 -0.0851011 0.210689 0.270924 -0.0499616 0.179972 0.243488 -0.0184726 0.143917 
0.216071 0.00844851 0.10338 0.188672 0.0331644 0.0574204 0.161642 0.0562572 0.00430152 
0.137257 0.0751934 -0.0545783 0.11754 0.088878 -0.113805 0.101499 0.0997237 -0.168222 
0.0863056 0.110141 -0.216761 0.29292 -0.102735 0.174047 0.267614 -0.0663464 0.141373 
0.237245 -0.0333022 0.104087 0.206306 -0.00712418 0.0614959 0.178025 0.0143913 0.0116913 
0.153462 0.0351221 -0.0464612 0.133405 0.0551386 -0.110114 0.118954 0.0721651 -0.172975 
0.109228 0.0862758 -0.229951 0.100594 0.0994941 -0.280252 0.089679 0.112294 -0.325841 
0.282084 -0.118713 0.14195 0.261205 -0.082436 0.105127 0.232861 -0.0475182 0.0640498 
0.202072 -0.0194166 0.0179108 0.174531 0.00184256 -0.03586 0.152954 0.020854 -0.0988356 
0.137085 0.040601 -0.167501 0.126338 0.0597779 -0.2341 0.120127 0.076755 -0.292811 
0.115971 0.0923865 -0.343559 0.109972 0.107694 -0.389343 0.0999188 0.121755 -0.431798 
0.264151 -0.131356 0.11325 0.249027 -0.0964284 0.0724357 0.226446 -0.0608423 0.0267233 
0.200272 -0.030242 -0.0237195 0.176737 -0.00683199 -0.0809013 0.15981 0.0124157 -0.146988 
0.148758 0.0316435 -0.219436 0.140901 0.0514357 -0.290126 0.135093 0.0700158 -0.351708 
0.130998 0.0870977 -0.403541 0.126757 0.103806 -0.449704 0.119681 0.120035 -0.492864 
0.108839 0.134258 -0.531857 0.217111 -0.122768 0.0222376 0.192223 -0.100572 -0.0552571 
0.20546 -0.0881883 -0.0310349 0.168056 -0.0761646 -0.149006 0.180277 -0.0673435 -0.120787 
0.190855 -0.0546412 -0.0915546 0.143435 -0.0545386 -0.258349 0.157337 -0.047901 -0.228972 
0.169954 -0.0376751 -0.19381 0.177968 -0.0256231 -0.157412 0.121329 -0.0413747 -0.379188 
0.138031 -0.0345557 -0.352301 0.154596 -0.0247684 -0.314699 0.167282 -0.0129576 -0.271058 
0.17207 -0.00203978 -0.228529 0.111375 -0.0408687 -0.502135 0.128538 -0.0312713 -0.480672 
0.147354 -0.0196825 -0.446663 0.164099 -0.00581945 -0.400723 0.173873 0.0076761 -0.350749 
0.173108 0.0181669 -0.304813 0.122632 -0.0538845 -0.613578 0.137444 -0.0396728 -0.598422 
0.153548 -0.0243635 -0.573675 0.168694 -0.00717082 -0.534365 0.179687 0.0104608 -0.483238 
0.182371 0.0258496 -0.430107 0.174519 0.0371814 -0.381904 0.151382 -0.0770769 -0.70232 
0.165043 -0.0583086 -0.692285 0.175689 -0.0380266 -0.678172 0.182546 -0.0168726 -0.653154 
0.186504 0.00436044 -0.611787 0.187299 0.0246327 -0.558401 0.182276 0.0422076 -0.503323 
0.169948 0.0552222 -0.451992 0.179962 -0.103525 -0.767166 0.197002 -0.0826857 -0.760954 
0.205444 -0.0577703 -0.754054 0.203524 -0.0318766 -0.743472 0.194971 -0.00763886 -0.719762 
0.185998 0.0150756 -0.677596 0.178825 0.0372015 -0.622851 0.17084 0.0572366 -0.565809 
0.159649 0.0721017 -0.510942 0.19089 -0.125332 -0.816661 0.214118 -0.106248 -0.815138 
0.226262 -0.0795014 -0.811868 0.222439 -0.0488649 -0.809134 0.205057 -0.0204695 -0.800905 
0.184012 0.00355906 -0.776675 0.16853 0.0263793 -0.733079 0.160141 0.0503429 -0.677523 
0.1547 0.0727402 -0.61933 0.148289 0.0889867 -0.561828 0.180046 -0.137207 -0.860589 
0.208159 -0.122792 -0.866504 0.226949 -0.0985513 -0.867538 0.229001 -0.0656584 -0.867332 
0.212701 -0.0318919 -0.865774 0.186194 -0.00435621 -0.855321 0.162132 0.0179185 -0.827474 
0.147937 0.0409471 -0.782172 0.142554 0.0666704 -0.727042 0.14092 0.0904949 -0.668847 
0.138527 0.106959 -0.609379 0.15522 -0.138615 -0.90263 0.185178 -0.129346 -0.917844 
0.209603 -0.11094 -0.926871 0.220634 -0.0802573 -0.93037 0.213271 -0.0427951 -0.930322 
0.190982 -0.00914263 -0.924786 0.16464 0.0155675 -0.907366 0.144473 0.0361621 -0.873932 
0.133912 0.059682 -0.827264 0.130643 0.0862965 -0.773195 0.13045 0.109933 -0.715027 
0.12921 0.125121 -0.65341 0.125763 -0.133022 -0.940587 0.155655 -0.127284 -0.963987 
0.183482 -0.115232 -0.983034 0.202355 -0.0904201 -0.994728 0.205838 -0.0536436 -0.998742 
0.193305 -0.0146329 -0.995 0.171561 0.0161002 -0.980932 0.149903 0.0373767 -0.953578 
0.134038 0.0568042 -0.91379 0.124997 0.0805626 -0.865597 0.121361 0.106776 -0.811876 
0.120425 0.128729 -0.753008 0.118502 0.14154 -0.689377 0.215795 -0.173883 0.0634857 
0.208292 -0.193311 0.0563215 0.194655 -0.150665 -0.00574971 0.200932 -0.21297 0.0476213 
0.187307 -0.166782 -0.0130696 0.173128 -0.120706 -0.0855104 0.189766 -0.23138 0.0420062 
0.176969 -0.182704 -0.0190695 0.164287 -0.13334 -0.0895356 0.147923 -0.0900128 -0.176511 
0.173015 -0.247977 0.0418223 0.161233 -0.197801 -0.0202101 0.150919 -0.147181 -0.0905001 
0.13714 -0.101172 -0.176281 0.119334 -0.0667912 -0.281242 0.155217 -0.266038 0.0433339 
0.142862 -0.212987 -0.0169005 0.133872 -0.162233 -0.0877135 0.123247 -0.115922 -0.173486 
0.108207 -0.0793229 -0.279539 0.0955351 -0.0577867 -0.3996 0.143808 -0.291079 0.0389613 
0.129174 -0.23203 -0.01461 0.118543 -0.178746 -0.0836649 0.108696 -0.132877 -0.169558 
0.0966097 -0.0963164 -0.276393 0.0861178 -0.073055 -0.399913 0.0881858 -0.0650735 -0.522294 
0.139985 -0.324113 0.0247717 0.124 -0.258361 -0.0187477 0.109616 -0.19808 -0.0821265 
0.0966279 -0.14927 -0.166279 0.0847147 -0.113178 -0.27257 0.0765892 -0.0905 -0.397262 
0.0796697 -0.081995 -0.52414 0.100441 -0.0852306 -0.631688 0.135522 -0.358116 0.00486041 
0.121667 -0.28976 -0.0285379 0.104571 -0.221051 -0.083506 0.0864282 -0.164186 -0.163646 
0.0711852 -0.124982 -0.267724 0.063447 -0.103457 -0.39058 0.0680784 -0.0970811 -0.518355 
0.0881923 -0.101606 -0.630596 0.121209 -0.111021 -0.713513 0.120549 -0.383658 -0.0123395 
0.112046 -0.318498 -0.0376407 0.0955696 -0.245363 -0.0836513 0.0738452 -0.179285 -0.158724 
0.0541379 -0.13237 -0.260374 0.0444361 -0.108791 -0.379977 0.0495499 -0.105155 -0.504799 
0.0697001 -0.11364 -0.618115 0.100484 -0.125528 -0.706258 0.134125 -0.13447 -0.76767 
0.0926318 -0.397046 -0.0207996 0.0905387 -0.337848 -0.0403548 0.0779701 -0.266257 -0.0782409 
0.0564867 -0.195655 -0.14816 0.034354 -0.140891 -0.248617 0.0220231 -0.111436 -0.366703 
0.0257198 -0.107332 -0.487614 0.0448518 -0.119814 -0.59833 0.0736875 -0.136334 -0.688695 
0.104492 -0.147327 -0.755786 0.130733 -0.149916 -0.805781 0.0573574 -0.401469 -0.0196973 
0.0609377 -0.347008 -0.0356712 0.0542628 -0.28018 -0.066971 0.0368422 -0.211411 -0.131762 
0.0158322 -0.153958 -0.231842 0.00219793 -0.118991 -0.351583 0.00335317 -0.110731 -0.471387 
0.0193216 -0.123595 -0.578769 0.0446204 -0.144228 -0.66821 0.0721158 -0.159105 -0.738515 
0.0959898 -0.16214 -0.793264 0.113528 -0.155677 -0.839618 0.0225363 -0.401858 -0.0116632 
0.0302754 -0.349536 -0.0261318 0.0299789 -0.287017 -0.0529267 0.0189811 -0.223343 -0.112672 
0.00202821 -0.169007 -0.211578 -0.0110043 -0.133045 -0.334512 -0.0122447 -0.120596 -0.45712 
-0.000722096 -0.130037 -0.563618 0.0190994 -0.151316 -0.651076 0.0414945 -0.169941 -0.722084 
0.0619296 -0.175708 -0.779886 0.0778973 -0.168111 -0.828749 0.0892717 -0.153671 -0.873494 
0.255373 -0.209747 0.172342 0.272458 -0.226515 0.221918 0.246051 -0.233342 0.169951 
0.288555 -0.241359 0.271364 0.262088 -0.252928 0.221989 0.239717 -0.259988 0.163719 
0.304522 -0.258504 0.320692 0.275504 -0.270483 0.273374 0.254516 -0.28373 0.216878 
0.232909 -0.287644 0.156291 0.323428 -0.280154 0.368955 0.287861 -0.289061 0.322968 
0.265204 -0.304451 0.267424 0.247111 -0.316459 0.207387 0.221757 -0.314186 0.149325 
0.345976 -0.30432 0.415588 0.303891 -0.309828 0.370885 0.275016 -0.323939 0.315103 
0.257719 -0.341215 0.253402 0.2379 -0.349241 0.194095 0.207185 -0.340902 0.140624 
0.365834 -0.326589 0.46161 0.324549 -0.331624 0.419223 0.289691 -0.343472 0.363871 
0.269009 -0.362599 0.298415 0.25313 -0.379177 0.23353 0.228297 -0.382631 0.176505 
0.194323 -0.371227 0.125612 0.373243 -0.343659 0.508765 0.342382 -0.352569 0.469861 
0.30866 -0.363849 0.418243 0.284586 -0.382123 0.351174 0.269439 -0.402895 0.278161 
0.250247 -0.416176 0.211707 0.219658 -0.416189 0.154794 0.184987 -0.404466 0.102671 
0.364565 -0.354656 0.557463 0.348061 -0.371009 0.521983 0.323274 -0.384945 0.477312 
0.300358 -0.401567 0.415024 0.284749 -0.421358 0.338277 0.269236 -0.438542 0.260814 
0.243351 -0.446872 0.192364 0.207855 -0.444782 0.131834 0.173132 -0.433547 0.076129 
0.345403 -0.360154 0.60634 0.340193 -0.385172 0.573009 0.326435 -0.404636 0.535239 
0.308408 -0.420956 0.482809 0.292508 -0.43673 0.411253 0.278059 -0.451273 0.329404 
0.25669 -0.461415 0.250355 0.223741 -0.465156 0.17858 0.18517 -0.46226 0.112194 
0.150392 -0.451588 0.0533218 0.32396 -0.361456 0.653757 0.324998 -0.393575 0.621506 
0.319531 -0.419404 0.587856 0.306504 -0.437623 0.544902 0.289672 -0.449864 0.484126 
0.272684 -0.458643 0.407153 0.252912 -0.465059 0.325124 0.224521 -0.469098 0.246223 
0.187354 -0.470657 0.170613 0.148413 -0.468425 0.0991597 0.114744 -0.458692 0.0395066 
0.304453 -0.360501 0.698955 0.30838 -0.396288 0.667877 0.307844 -0.426904 0.635899 
0.29849 -0.448292 0.598696 0.280253 -0.459615 0.547889 0.257833 -0.463834 0.480054 
0.234788 -0.465095 0.401914 0.209046 -0.466061 0.322689 0.176896 -0.467755 0.244634 
0.139505 -0.469766 0.16653 0.102781 -0.469112 0.0932804 0.0721266 -0.460383 0.0356994 
0.287097 -0.359245 0.741721 0.291942 -0.395051 0.712578 0.293812 -0.427556 0.681711 
0.287153 -0.451778 0.647391 0.268754 -0.464636 0.603213 0.241621 -0.467602 0.543628 
0.212674 -0.46568 0.471138 0.185597 -0.463517 0.394425 0.157908 -0.463311 0.318575 
0.126002 -0.46557 0.241925 0.0908574 -0.469101 0.164238 0.0576044 -0.469719 0.0932251 
0.031156 -0.461199 0.0398824 0.256976 -0.379149 0.80269 0.235443 -0.394803 0.820593 
0.256856 -0.409991 0.774393 0.201029 -0.404283 0.831455 0.226297 -0.422751 0.78997 
0.251704 -0.438162 0.743201 0.153772 -0.408037 0.832924 0.180292 -0.430144 0.797372 
0.210512 -0.447269 0.755693 0.237031 -0.458878 0.706898 0.103514 -0.40581 0.825614 
0.125408 -0.432223 0.794233 0.155377 -0.451498 0.758618 0.186757 -0.463262 0.713949 
0.211013 -0.468642 0.659633 0.064608 -0.394714 0.811434 0.077132 -0.426545 0.781354 
0.0994293 -0.449641 0.749928 0.129238 -0.463002 0.710755 0.157398 -0.468349 0.658422 
0.178031 -0.468818 0.596659 0.0431179 -0.371704 0.790585 0.0478766 -0.408988 0.760861 
0.0591618 -0.437698 0.730957 0.0804827 -0.455444 0.696237 0.106527 -0.463526 0.648003 
0.129029 -0.465517 0.586279 0.146565 -0.464734 0.52069 0.0312224 -0.338425 0.761862 
0.0352089 -0.378573 0.733689 0.0398877 -0.412632 0.704385 0.0515569 -0.436496 0.672196 
0.0708454 -0.450129 0.628274 0.0912143 -0.456899 0.569075 0.107405 -0.459975 0.503123 
0.121553 -0.460963 0.440944 0.0170942 -0.30168 0.726095 0.0258353 -0.340354 0.700287 
0.0315906 -0.376856 0.672122 0.0388155 -0.405933 0.641381 0.0517565 -0.425439 0.600877 
0.0682685 -0.438127 0.545372 0.0820672 -0.447683 0.48099 0.0911314 -0.454906 0.41932 
0.0998266 -0.459282 0.364314 -0.00258429 -0.26821 0.68727 0.0106941 -0.302098 0.663031 
0.0212492 -0.33734 0.636047 0.029675 -0.369065 0.606294 0.0398082 -0.392788 0.568282 
0.0532236 -0.4095 0.516646 0.0655605 -0.424186 0.455161 0.0716497 -0.439185 0.394668 
0.0725838 -0.452151 0.341022 0.0746583 -0.460632 0.29033 -0.0228529 -0.240236 0.649631 
-0.00857147 -0.268836 0.625921 0.00508485 -0.300517 0.599346 0.0161147 -0.332426 0.569904 
0.0258382 -0.358912 0.533567 0.0370495 -0.377824 0.485599 0.0485006 -0.393951 0.427869 
0.0545601 -0.41322 0.369303 0.0522751 -0.435111 0.316572 0.0460578 -0.453836 0.267641 
0.0437698 -0.465296 0.216751 -0.0394639 -0.216245 0.615035 -0.0267978 -0.241286 0.59191 
-0.0133009 -0.269193 0.565425 -0.00138664 -0.299603 0.535721 0.00813562 -0.327888 0.500319 
0.0172595 -0.349256 0.455662 0.0270286 -0.365485 0.402273 0.0337311 -0.384284 0.346554 
0.0322586 -0.409998 0.294794 0.0231605 -0.437924 0.246846 0.0136652 -0.459438 0.198211 
0.0116566 -0.470001 0.147084 -0.0533926 -0.194312 0.583239 -0.0428673 -0.218019 0.561525 
-0.0312767 -0.243296 0.535795 -0.0201457 -0.271272 0.506084 -0.0110674 -0.299802 0.471317 
-0.00351208 -0.324015 0.429572 0.00411017 -0.342073 0.380845 0.0104619 -0.359398 0.328998 
0.0108841 -0.383515 0.2789 0.00297521 -0.414591 0.231673 -0.00901026 -0.444093 0.184737 
-0.0168796 -0.462767 0.136562 -0.0147354 -0.467586 0.0897199 -0.0802874 -0.171095 0.511155 
-0.0974019 -0.16975 0.464937 -0.0724932 -0.196159 0.489424 -0.114979 -0.165953 0.41098 
-0.0899315 -0.194134 0.439924 -0.0635918 -0.220384 0.46216 -0.126752 -0.154574 0.345632 
-0.105883 -0.186421 0.381214 -0.0801363 -0.215887 0.408359 -0.0539556 -0.244706 0.429042 
-0.131656 -0.1353 0.269336 -0.115056 -0.16969 0.311158 -0.0937524 -0.20357 0.345542 
-0.0689828 -0.237039 0.371427 -0.044849 -0.269586 0.390977 -0.138184 -0.115994 0.187941 
-0.120355 -0.148233 0.232661 -0.102306 -0.183853 0.273909 -0.0810978 -0.22167 0.307495 
-0.058322 -0.259586 0.331953 -0.0368484 -0.2934 0.34937 -0.157235 -0.106488 0.107489 
-0.132846 -0.132197 0.151834 -0.112515 -0.164424 0.197083 -0.0922418 -0.202286 0.238307 
-0.0705355 -0.24364 0.270417 -0.0494515 -0.28306 0.291817 -0.0301571 -0.314797 0.305512 
-0.18926 -0.108386 0.026935 -0.159358 -0.127124 0.0707302 -0.133723 -0.153017 0.117587 
-0.110269 -0.186013 0.164501 -0.0864221 -0.225606 0.205034 -0.0634497 -0.268039 0.233775 
-0.0438406 -0.306463 0.250583 -0.0267489 -0.336417 0.260415 -0.222746 -0.114222 -0.0614703 
-0.19273 -0.127909 -0.0165367 -0.164839 -0.14815 0.0316881 -0.138603 -0.174952 0.0828257 
-0.111389 -0.208714 0.131487 -0.0840084 -0.249018 0.170002 -0.0608486 -0.291824 0.19433 
-0.0438306 -0.330879 0.206996 -0.029739 -0.362666 0.214635 -0.247004 -0.116976 -0.163029 
-0.219671 -0.1262 -0.117173 -0.193652 -0.14156 -0.0677725 -0.168854 -0.163396 -0.0132814 
-0.141929 -0.19121 0.043215 -0.111904 -0.2258 0.0935968 -0.0836782 -0.267597 0.1301 
-0.0630623 -0.313302 0.151087 -0.0499734 -0.356641 0.161435 -0.0390321 -0.392594 0.168475 
-0.262401 -0.116865 -0.273268 -0.23594 -0.120816 -0.229603 -0.211486 -0.129836 -0.181499 
-0.1897 -0.14635 -0.126269 -0.167007 -0.169485 -0.0639576 -0.139564 -0.198179 -0.0010582 
-0.109383 -0.234197 0.0520108 -0.0837505 -0.279335 0.0880786 -0.067509 -0.330302 0.107566 
-0.0581805 -0.379031 0.116718 -0.0492054 -0.418031 0.123115 -0.276718 -0.1185 -0.380354 
-0.248744 -0.117657 -0.342266 -0.222622 -0.118985 -0.299076 -0.200539 -0.127753 -0.247838 
-0.180807 -0.145275 -0.185435 -0.158542 -0.168886 -0.114236 -0.131247 -0.197541 -0.044146 
-0.103088 -0.234782 0.0127742 -0.0813749 -0.283333 0.0499606 -0.0689706 -0.338655 0.0690014 
-0.0618004 -0.39054 0.0768093 -0.053139 -0.430246 0.0813585 -0.295508 -0.124822 -0.473285 
-0.266397 -0.121968 -0.44196 -0.237183 -0.117293 -0.405652 -0.210945 -0.117322 -0.362369 
-0.189068 -0.126791 -0.307192 -0.168994 -0.144452 -0.237273 -0.146054 -0.166233 -0.157678 
-0.119055 -0.192635 -0.0809688 -0.0929004 -0.229323 -0.0199677 -0.073962 -0.278945 0.0191745 
-0.063498 -0.335357 0.0383523 -0.0566967 -0.387428 0.0446385 -0.0471602 -0.426765 0.0464851 
-0.0221937 -0.362571 0.00178936 -0.0328053 -0.314111 -0.00249042 -0.0119489 -0.302393 -0.0199133 
-0.0434611 -0.260926 -0.0230728 -0.0247996 -0.251919 -0.0425946 -0.00860316 -0.241982 -0.0662482 
-0.0608124 -0.213107 -0.067647 -0.041676 -0.206147 -0.0916605 -0.0256026 -0.20005 -0.121022 
-0.0145979 -0.192826 -0.154789 -0.0874056 -0.17974 -0.137448 -0.0682282 -0.174253 -0.167811 
-0.0496449 -0.17092 -0.204282 -0.0347024 -0.168176 -0.243805 -0.0249873 -0.161484 -0.281834 
-0.118385 -0.161842 -0.225569 -0.102457 -0.159729 -0.262222 -0.0837255 -0.158731 -0.304944 
-0.0631472 -0.158907 -0.349484 -0.0445149 -0.156854 -0.389243 -0.0311095 -0.148641 -0.420164 
-0.14645 -0.151949 -0.318346 -0.13567 -0.157084 -0.35977 -0.121246 -0.1608 -0.405484 
-0.0998272 -0.163315 -0.451864 -0.072949 -0.164217 -0.492032 -0.0472729 -0.161001 -0.521338 
-0.0282354 -0.15221 -0.539902 -0.170347 -0.14294 -0.400492 -0.162857 -0.157213 -0.444885 
-0.153059 -0.169386 -0.490416 -0.135741 -0.17641 -0.534786 -0.10787 -0.179105 -0.572791 
-0.0736523 -0.178852 -0.601074 -0.0421029 -0.175294 -0.619722 -0.0185572 -0.16811 -0.630878 
-0.195615 -0.13555 -0.462725 -0.189015 -0.156457 -0.508083 -0.179819 -0.178008 -0.552144 
-0.165036 -0.19264 -0.593343 -0.140772 -0.198163 -0.62783 -0.106448 -0.198139 -0.654518 
-0.0680324 -0.196436 -0.675339 -0.0337738 -0.193421 -0.691229 -0.00688429 -0.187639 -0.70172 
-0.226722 -0.134654 -0.506184 -0.221665 -0.157633 -0.550158 -0.210885 -0.185094 -0.59245 
-0.193807 -0.207575 -0.632294 -0.170272 -0.218009 -0.665467 -0.139187 -0.217515 -0.690967 
-0.101392 -0.213037 -0.71306 -0.0618689 -0.209393 -0.734478 -0.0262086 -0.205671 -0.75226 
0.00405528 -0.198905 -0.762836 -0.26175 -0.140573 -0.53881 -0.260512 -0.16256 -0.579832 
-0.250557 -0.190844 -0.619839 -0.230641 -0.217578 -0.660134 -0.203841 -0.233175 -0.695967 
-0.172857 -0.233861 -0.723269 -0.137532 -0.225165 -0.745532 -0.0980416 -0.215905 -0.768849 
-0.0575564 -0.209573 -0.792437 -0.0198917 -0.203469 -0.809753 0.0136978 -0.194489 -0.817396 
-0.29538 -0.147526 -0.567367 -0.298325 -0.167708 -0.605899 -0.292267 -0.193347 -0.643425 
-0.273576 -0.219558 -0.684096 -0.244885 -0.237845 -0.72449 -0.211768 -0.241299 -0.757151 
-0.176729 -0.231077 -0.780864 -0.138529 -0.215882 -0.802426 -0.0967518 -0.203552 -0.826319 
-0.0541313 -0.194931 -0.848268 -0.0141118 -0.18659 -0.861551 0.0219169 -0.176699 -0.865176 
-0.324288 -0.149521 -0.593131 -0.329329 -0.168035 -0.631271 -0.32715 -0.189953 -0.667378 
-0.312867 -0.212586 -0.707537 -0.286751 -0.230255 -0.751213 -0.253816 -0.236238 -0.790227 
-0.218571 -0.228147 -0.818002 -0.181246 -0.211255 -0.837778 -0.140022 -0.194233 -0.857525 
-0.0953343 -0.181609 -0.878985 -0.0504465 -0.172049 -0.896612 -0.00865726 -0.162969 -0.905709 
0.0288089 -0.154278 -0.907295 -0.0777131 0.218242 0.973358 -0.0765302 0.178764 0.958118 
-0.0561304 0.178376 0.986823 -0.0665089 0.141137 0.938672 -0.0538571 0.135925 0.969828 
-0.0283005 0.128274 0.993557 -0.0556568 0.104716 0.916954 -0.0436801 0.0959354 0.950611 
-0.0265222 0.0828418 0.977695 0.00620543 0.0675863 0.997143 -0.0509265 0.0666223 0.894325 
-0.0333924 0.0568559 0.931399 -0.0180544 0.0407343 0.962101 0.00532247 0.0199392 0.985499 
0.0456045 0.000105969 1.00134 -0.0524189 0.0272086 0.870692 -0.0290153 0.016264 0.911519 
-0.00977895 -5.79487e-05 0.946722 0.00976312 -0.0229394 0.974378 0.0400661 -0.0480325 0.994628 
0.0866642 -0.0673733 1.00692 -0.055076 -0.00917816 0.844643 -0.030224 -0.0238581 0.887811 
-0.00677909 -0.0411164 0.92725 0.0138945 -0.0633716 0.959699 0.0387441 -0.0898398 0.984854 
0.0762962 -0.114398 1.00256 0.126305 -0.129 1.01082 -0.055649 -0.0399296 0.815291 
-0.0328397 -0.0588364 0.858146 -0.00868161 -0.0795011 0.899579 0.01361 -0.102391 0.935952 
0.0371711 -0.12801 0.96596 0.0696874 -0.154099 0.989659 0.113586 -0.174499 1.00497 
0.162066 -0.18249 1.00817 -0.0556319 -0.067499 0.783423 -0.0347345 -0.0877738 0.82413 
-0.0121196 -0.111426 0.864895 0.00963507 -0.13712 0.903054 0.0322815 -0.163421 0.936452 
0.0626873 -0.189187 0.964767 0.104124 -0.212001 0.986887 0.150387 -0.22665 0.998476 
0.191596 -0.227809 0.995212 -0.0574496 -0.0950299 0.75009 -0.0372436 -0.114198 0.788917 
-0.0156134 -0.137661 0.828186 0.00505106 -0.165157 0.866715 0.0255284 -0.193893 0.902019 
0.0528637 -0.220601 0.932538 0.0926638 -0.243772 0.958037 0.139872 -0.261725 0.9762 
0.182495 -0.270122 0.981753 0.21322 -0.264808 0.97137 -0.0606853 -0.121529 0.715081 
-0.0415625 -0.140114 0.753271 -0.0202184 -0.161576 0.791979 0.000804959 -0.188 0.831069 
0.019872 -0.218167 0.868202 0.0423775 -0.247283 0.900128 0.0770249 -0.271448 0.925881 
0.123718 -0.290056 0.945763 0.170648 -0.302236 0.95724 0.205854 -0.304292 0.955585 
0.227472 -0.293349 0.939255 -0.0630798 -0.14347 0.677838 -0.0463683 -0.163221 0.715625 
-0.0262894 -0.183707 0.754345 -0.00434492 -0.207989 0.794276 0.0155381 -0.237519 0.833573 
0.0342771 -0.268724 0.867886 0.0604809 -0.295477 0.894164 0.100754 -0.314882 0.913181 
0.149212 -0.327739 0.926043 0.191953 -0.333731 0.93034 0.220518 -0.329924 0.922521 
0.237232 -0.314842 0.902754 -0.063501 -0.159265 0.639123 -0.0494343 -0.180498 0.675287 
-0.0319989 -0.201554 0.713019 -0.0105836 -0.224824 0.752696 0.0108052 -0.253115 0.79313 
0.0286026 -0.285312 0.83012 0.0471543 -0.315436 0.85897 0.0763345 -0.337711 0.878748 
0.119272 -0.351262 0.891808 0.166601 -0.358072 0.898921 0.205385 -0.358215 0.897593 
0.230505 -0.349712 0.88573 0.245907 -0.332262 0.864912 -0.0349411 0.265788 0.996955 
-0.0104292 0.226736 1.00957 0.0044765 0.265274 0.999416 0.0226211 0.176522 1.01399 
0.0339176 0.223244 1.00826 0.0430582 0.249901 0.985955 0.0646287 0.116329 1.01329 
0.0724658 0.170993 1.01034 0.0764599 0.206886 0.992373 0.0742793 0.222812 0.95811 
0.112659 0.0508581 1.01105 0.119508 0.111551 1.00905 0.118365 0.156818 0.99515 
0.11015 0.182282 0.965485 0.0984639 0.194544 0.923479 0.160465 -0.0132911 1.00898 
0.170381 0.0500851 1.00665 0.167377 0.103016 0.996711 0.153361 0.138407 0.972606 
0.13602 0.159392 0.934919 0.121674 0.175125 0.89028 0.20051 -0.070949 1.00546 
0.216626 -0.00825229 1.00283 0.217597 0.0488219 0.996738 0.202195 0.092662 0.979255 
0.179657 0.122825 0.947101 0.160469 0.145132 0.905091 0.147918 0.165303 0.86021 
0.227497 -0.12041 0.996088 0.249338 -0.0604052 0.994351 0.259145 -0.00322438 0.992298 
0.250026 0.0454776 0.982035 0.22752 0.083806 0.956669 0.203887 0.113479 0.918038 
0.186461 0.137479 0.873587 0.174184 0.157858 0.828198 0.2414 -0.162327 0.976483 
0.264839 -0.105724 0.97632 0.283374 -0.0513919 0.978503 0.28645 -0.00232198 0.975881 
0.272519 0.0410964 0.95857 0.249947 0.0781692 0.924612 0.228067 0.107573 0.8812 
0.210115 0.129714 0.835584 0.194719 0.14742 0.78946 0.247227 -0.197499 0.946129 
0.267702 -0.144686 0.946207 0.289934 -0.0945998 0.951105 0.304408 -0.0486914 0.955472 
0.304593 -0.00441703 0.947619 0.291479 0.0382453 0.920927 0.270849 0.0744113 0.880425 
0.248132 0.100358 0.835556 0.226585 0.118712 0.790539 0.208016 0.135538 0.744656 
0.251241 -0.226414 0.909215 0.267014 -0.177865 0.907232 0.287458 -0.132422 0.911174 
0.306894 -0.091336 0.918978 0.318945 -0.0498236 0.919961 0.31966 -0.00494914 0.903602 
0.30817 0.0376697 0.870049 0.286671 0.069545 0.828339 0.260467 0.0899615 0.785583 
0.236017 0.106441 0.742486 0.217391 0.125999 0.698135 0.257155 -0.250236 0.871247 
0.269418 -0.206118 0.866391 0.285954 -0.165174 0.866152 0.304179 -0.129001 0.871928 
0.320805 -0.0921476 0.87715 0.332093 -0.0486597 0.870996 0.333129 -0.00194155 0.848397 
0.320103 0.0367508 0.814159 0.295054 0.061283 0.77592 0.266268 0.0774371 0.736619 
0.242291 0.0953119 0.695685 0.226259 0.119119 0.653867 0.265446 -0.271095 0.835265 
0.27611 -0.230995 0.828935 0.28969 -0.193943 0.824342 0.304594 -0.161812 0.824574 
0.319973 -0.129733 0.827865 0.334961 -0.0901179 0.827023 0.345311 -0.0428314 0.815116 
0.343596 0.00145173 0.791619 0.325965 0.0318877 0.761165 0.297658 0.0493596 0.727413 
0.269303 0.0643608 0.690935 0.248324 0.0853073 0.652246 0.235013 0.112071 0.613835 
-0.0463617 0.321747 0.95225 -0.0128118 0.314429 0.950806 -0.0410669 0.338154 0.914814 
0.0147273 0.29222 0.932685 -0.0138974 0.320831 0.903277 -0.0422623 0.345012 0.861093 
0.0347681 0.261609 0.900471 0.00490547 0.292896 0.876823 -0.0237065 0.320933 0.839155 
-0.0513714 0.348024 0.793652 0.0528345 0.234555 0.862986 0.0201534 0.264721 0.841962 
-0.0105159 0.293983 0.808443 -0.038603 0.323779 0.765525 -0.063575 0.355513 0.721871 
0.0757814 0.218821 0.828849 0.0402831 0.246187 0.807955 0.00676993 0.273873 0.777427 
-0.0237538 0.303515 0.737383 -0.0498438 0.336726 0.6949 -0.0707691 0.371721 0.656675 
0.103925 0.21116 0.799025 0.0679214 0.237581 0.778488 0.0334119 0.263701 0.750923 
0.00124567 0.291308 0.71465 -0.0277611 0.323114 0.673819 -0.0513706 0.358635 0.635008 
-0.0691764 0.392435 0.599472 0.131084 0.20289 0.767498 0.0971005 0.230585 0.748764 
0.0641086 0.257369 0.724869 0.0331923 0.283728 0.693795 0.00337536 0.312583 0.656584 
-0.0242321 0.345909 0.617648 -0.0462852 0.380468 0.579372 -0.0630525 0.409199 0.539146 
0.152363 0.191185 0.729395 0.121291 0.219591 0.71265 0.0902486 0.247897 0.691806 
0.0615059 0.274812 0.66561 0.0335708 0.301278 0.633401 0.0047456 0.330438 0.596696 
-0.0221003 0.363052 0.557058 -0.0429698 0.394325 0.513555 -0.059514 0.417731 0.464529 
0.168772 0.180882 0.68608 0.140594 0.208033 0.670413 0.110621 0.236123 0.650752 
0.082075 0.263753 0.626648 0.0551597 0.289281 0.597661 0.027204 0.314094 0.564016 
-0.00164285 0.341734 0.525816 -0.0267878 0.372219 0.48205 -0.0455151 0.400142 0.432063 
-0.0613708 0.420044 0.377765 0.183738 0.17602 0.642493 0.158774 0.201629 0.627483 
0.130192 0.227734 0.608054 0.100664 0.254654 0.583545 0.0721894 0.280047 0.554304 
0.0438686 0.302219 0.521425 0.0146629 0.323971 0.485115 -0.0128418 0.349432 0.44381 
-0.0347126 0.377506 0.396258 -0.0510923 0.402169 0.344207 -0.0665285 0.419007 0.291831 
0.198086 0.174092 0.602439 0.176654 0.199694 0.58834 0.150992 0.224085 0.569716 
0.122262 0.249345 0.544819 0.0924326 0.274543 0.513876 0.0624664 0.296345 0.479259 
0.0324736 0.314482 0.442916 0.0038542 0.333606 0.403948 -0.0205842 0.357116 0.360196 
-0.0396801 0.381905 0.312099 -0.0557112 0.401809 0.263371 -0.0722789 0.414081 0.217813 
0.209694 0.169194 0.567132 0.191209 0.195942 0.553931 0.169213 0.220022 0.536681 
0.143822 0.244028 0.5127 0.115724 0.268829 0.481303 0.085827 0.291585 0.445073 
0.0553239 0.30951 0.407584 0.0260684 0.324814 0.369571 0.000136822 0.342541 0.328792 
-0.0216636 0.363589 0.284196 -0.040599 0.383181 0.238511 -0.0588755 0.396433 0.195856 
-0.077821 0.402887 0.158062 0.292395 -0.179526 0.196618 0.31564 -0.167657 0.222214 
0.311929 -0.19368 0.243059 0.331687 -0.152724 0.25155 0.336139 -0.181326 0.269129 
0.331682 -0.206683 0.289726 0.339137 -0.134543 0.287594 0.353209 -0.16583 0.300628 
0.358279 -0.194661 0.317389 0.35399 -0.223309 0.338319 0.341603 -0.113849 0.328398 
0.362949 -0.145922 0.339526 0.378368 -0.178088 0.351605 0.384286 -0.211661 0.36857 
0.379756 -0.245862 0.388528 0.342792 -0.0918315 0.36855 0.36876 -0.1223 0.382152 
0.391716 -0.155006 0.392656 0.406861 -0.192336 0.405526 0.4112 -0.232961 0.42186 
0.40425 -0.271111 0.438396 0.341296 -0.0694956 0.404633 0.371563 -0.0972284 0.422691 
0.399801 -0.12722 0.435611 0.420527 -0.164113 0.447668 0.430511 -0.208619 0.46121 
0.429159 -0.254247 0.474948 0.417402 -0.292283 0.486903 0.332885 -0.0478375 0.437909 
0.367324 -0.0729563 0.459007 0.4007 -0.0986851 0.47557 0.425438 -0.131089 0.489796 
0.437306 -0.17422 0.503513 0.437263 -0.223877 0.516225 0.428108 -0.269625 0.526685 
0.411675 -0.304331 0.535272 0.317131 -0.027575 0.470777 0.352817 -0.0506564 0.493146 
0.390275 -0.0722632 0.51226 0.419728 -0.0985282 0.5289 0.433545 -0.136187 0.544154 
0.432342 -0.184708 0.557858 0.422248 -0.234669 0.56905 0.407676 -0.27603 0.577627 
0.38957 -0.306789 0.584791 0.298551 -0.00769076 0.502471 0.330981 -0.0298104 0.526438 
0.368703 -0.0483536 0.547768 0.402252 -0.0687855 0.566194 0.42037 -0.0996343 0.582301 
0.41998 -0.143827 0.596589 0.408134 -0.194081 0.609028 0.393213 -0.239209 0.619412 
0.37779 -0.274207 0.627736 0.361015 -0.302566 0.634345 0.281625 0.0146898 0.529778 
0.308048 -0.00811919 0.556786 0.341858 -0.0254922 0.581611 0.376567 -0.0414546 0.602737 
0.399822 -0.0657039 0.61991 0.403795 -0.104581 0.633921 0.392688 -0.153325 0.645936 
0.377045 -0.200115 0.656897 0.362742 -0.237448 0.666919 0.348956 -0.26722 0.675269 
0.334284 -0.295722 0.681331 0.26738 0.0416779 0.550735 0.287759 0.0168979 0.581257 
0.315761 -0.00161658 0.610602 0.348681 -0.0154136 0.636147 0.375841 -0.0340076 0.656543 
0.386242 -0.0670199 0.671973 0.379119 -0.113386 0.683554 0.363954 -0.161449 0.692988 
0.349636 -0.200811 0.701931 0.337421 -0.23118 0.710813 0.32481 -0.259192 0.718645 
0.311635 -0.29013 0.724336 0.254561 0.0721936 0.5662 0.270182 0.0455163 0.599299 
0.292618 0.0243982 0.632619 0.322237 0.0101435 0.663051 0.351481 -0.00469204 0.688583 
0.368646 -0.0314979 0.708662 0.368105 -0.0738371 0.723191 0.355458 -0.122452 0.732544 
0.340624 -0.164651 0.738637 0.328128 -0.196594 0.744333 0.316436 -0.224104 0.751126 
0.303962 -0.254128 0.758216 0.292089 -0.288418 0.763934 
POLYGONS 4501 13500
OFFSETS vtktypeint64
0 3 6 9 12 15 18 21 24 
27 30 33 36 39 42 45 48 51 
54 57 60 63 66 69 72 75 78 
81 84 87 90 93 96 99 102 105 
108 111 114 117 120 123 126 129 132 
135 138 141 144 147 150 153 156 159 
162 165 168 171 174 177 180 183 186 
189 192 195 198 201 204 207 210 213 
216 219 222 225 228 231 234 237 240 
243 246 249 252 255 258 261 264 267 
270 273 276 279 282 285 288 291 294 
297 300 303 306 309 312 315 318 321 
324 327 330 333 336 339 342 345 348 
351 354 357 360 363 366 369 372 375 
378 381 384 387 390 393 396 399 402 
405 408 411 414 417 420 423 426 429 
432 435 438 441 444 447 450 453 456 
459 462 465 468 471 474 477 480 483 
486 489 492 495 498 501 504 507 510 
513 516 519 522 525 528 531 534 537 
540 543 546 549 552 555 558 561 564 
567 570 573 576 579 582 585 588 591 
594 597 600 603 606 609 612 615 618 
621 624 627 630 633 636 639 642 645 
648 651 654 657 660 663 666 669 672 
675 678 681 684 687 690 693 696 699 
702 705 708 711 714 717 720 723 726 
729 732 735 738 741 744 747 750 753 
756 759 762 765 768 771 774 777 780 
783 786 789 792 795 798 801 804 807 
810 813 816 819 822 825 828 831 834 
837 840 843 846 849 852 855 858 861 
864 867 870 873 876 879 882 885 888 
891 894 897 900 903 906 909 912 915 
918 921 924 927 930 933 936 939 942 
945 948 951 954 957 960 963 966 969 
972 975 978 981 984 987 990 993 996 
999 1002 1005 1008 1011 1014 1017 1020 1023 
1026 1029 1032 1035 1038 1041 1044 1047 1050 
1053 1056 1059 1062 1065 1068 1071 1074 1077 
1080 1083 1086 1089 1092 1095 1098 1101 1104 
1107 1110 1113 1116 1119 1122 1125 1128 1131 
1134 1137 1140 1143 1146 1149 1152 1155 1158 
1161 1164 1167 1170 1173 1176 1179 1182 1185 
1188 1191 1194 1197 1200 1203 1206 1209 1212 
1215 1218 1221 1224 1227 1230 1233 1236 1239 
1242 1245 1248 1251 1254 1257 1260 1263 1266 
1269 1272 1275 1278 1281 1284 1287 1290 1293 
1296 1299 1302 1305 1308 1311 1314 1317 1320 
1323 1326 1329 1332 1335 1338 1341 1344 1347 
1350 1353 1356 1359 1362 1365 1368 1371 1374 
1377 1380 1383 1386 1389 1392 1395 1398 1401 
1404 1407 1410 1413 1416 1419 1422 1425 1428 
1431 1434 1437 1440 1443 1446 1449 1452 1455 
1458 1461 1464 1467 1470 1473 1476 1479 1482 
1485 1488 1491 1494 1497 1500 1503 1506 1509 
1512 1515 1518 1521 1524 1527 1530 1533 1536 
1539 1542 1545 1548 1551 1554 1557 1560 1563 
1566 1569 1572 1575 1578 1581 1584 1587 1590 
1593 1596 1599 1602 1605 1608 1611 1614 1617 
1620 1623 1626 1629 1632 1635 1638 1641 1644 
1647 1650 1653 1656 1659 1662 1665 1668 1671 
1674 1677 1680 1683 1686 1689 1692 1695 1698 
1701 1704 1707 1710 1713 1716 1719 1722 1725 
1728 1731 1734 1737 1740 1743 1746 1749 1752 
1755 1758 1761 1764 1767 1770 1773 1776 1779 
1782 1785 1788 1791 1794 1797 1800 1803 1806 
1809 1812 1815 1818 1821 1824 1827 1830 1833 
1836 1839 1842 1845 1848 1851 1854 1857 1860 
1863 1866 1869 1872 1875 1878 1881 1884 1887 
1890 1893 1896 1899 1902 1905 1908 1911 1914 
1917 1920 1923 1926 1929 1932 1935 1938 1941 
1944 1947 1950 1953 1956 1959 1962 1965 1968 
1971 1974 1977 1980 1983 1986 1989 1992 1995 
1998 2001 2004 2007 2010 2013 2016 2019 2022 
2025 2028 2031 2034 2037 2040 2043 2046 2049 
2052 2055 2058 2061 2064 2067 2070 2073 2076 
2079 2082 2085 2088 2091 2094 2097 2100 2103 
2106 2109 2112 2115 2118 2121 2124 2127 2130 
2133 2136 2139 2142 2145 2148 2151 2154 2157 
2160 2163 2166 2169 2172 2175 2178 2181 2184 
2187 2190 2193 2196 2199 2202 2205 2208 2211 
2214 2217 2220 2223 2226 2229 2232 2235 2238 
2241 2244 2247 2250 2253 2256 2259 2262 2265 
2268 2271 2274 2277 2280 2283 2286 2289 2292 
2295 2298 2301 2304 2307 2310 2313 2316 2319 
2322 2325 2328 2331 2334 2337 2340 2343 2346 
2349 2352 2355 2358 2361 2364 2367 2370 2373 
2376 2379 2382 2385 2388 2391 2394 2397 2400 
2403 2406 2409 2412 2415 2418 2421 2424 2427 
2430 2433 2436 2439 2442 2445 2448 2451 2454 
2457 2460 2463 2466 2469 2472 2475 2478 2481 
2484 2487 2490 2493 2496 2499 2502 2505 2508 
2511 2514 2517 2520 2523 2526 2529 2532 2535 
2538 2541 2544 2547 2550 2553 2556 2559 2562 
2565 2568 2571 2574 2577 2580 2583 2586 2589 
2592 2595 2598 2601 2604 2607 2610 2613 2616 
2619 2622 2625 2628 2631 2634 2637 2640 2643 
2646 2649 2652 2655 2658 2661 2664 2667 2670 
2673 2676 2679 2682 2685 2688 2691 2694 2697 
2700 2703 2706 2709 2712 2715 2718 2721 2724 
2727 2730 2733 2736 2739 2742 2745 2748 2751 
2754 2757 2760 2763 2766 2769 2772 2775 2778 
2781 2784 2787 2790 2793 2796 2799 2802 2805 
2808 2811 2814 2817 2820 2823 2826 2829 2832 
2835 2838 2841 2844 2847 2850 2853 2856 2859 
2862 2865 2868 2871 2874 2877 2880 2883 2886 
2889 2892 2895 2898 2901 2904 2907 2910 2913 
2916 2919 2922 2925 2928 2931 2934 2937 2940 
2943 2946 2949 2952 2955 2958 2961 2964 2967 
2970 2973 2976 2979 2982 2985 2988 2991 2994 
2997 3000 3003 3006 3009 3012 3015 3018 3021 
3024 3027 3030 3033 3036 3039 3042 3045 3048 
3051 3054 3057 3060 3063 3066 3069 3072 3075 
3078 3081 3084 3087 3090 3093 3096 3099 3102 
3105 3108 3111 3114 3117 3120 3123 3126 3129 
3132 3135 3138 3141 3144 3147 3150 3153 3156 
3159 3162 3165 3168 3171 3174 3177 3180 3183 
3186 3189 3192 3195 3198 3201 3204 3207 3210 
3213 3216 3219 3222 3225 3228 3231 3234 3237 
3240 3243 3246 3249 3252 3255 3258 3261 3264 
3267 3270 3273 3276 3279 3282 3285 3288 3291 
3294 3297 3300 3303 3306 3309 3312 3315 3318 
3321 3324 3327 3330 3333 3336 3339 3342 3345 
3348 3351 3354 3357 3360 3363 3366 3369 3372 
3375 3378 3381 3384 3387 3390 3393 3396 3399 
3402 3405 3408 3411 3414 3417 3420 3423 3426 
3429 3432 3435 3438 3441 3444 3447 3450 3453 
3456 3459 3462 3465 3468 3471 3474 3477 3480 
3483 3486 3489 3492 3495 3498 3501 3504 3507 
3510 3513 3516 3519 3522 3525 3528 3531 3534 
3537 3540 3543 3546 3549 3552 3555 3558 3561 
3564 3567 3570 3573 3576 3579 3582 3585 3588 
3591 3594 3597 3600 3603 3606 3609 3612 3615 
3618 3621 3624 3627 3630 3633 3636 3639 3642 
3645 3648 3651 3654 3657 3660 3663 3666 3669 
3672 3675 3678 3681 3684 3687 3690 3693 3696 
3699 3702 3705 3708 3711 3714 3717 3720 3723 
3726 3729 3732 3735 3738 3741 3744 3747 3750 
3753 3756 3759 3762 3765 3768 3771 3774 3777 
3780 3783 3786 3789 3792 3795 3798 3801 3804 
3807 3810 3813 3816 3819 3822 3825 3828 3831 
3834 3837 3840 3843 3846 3849 3852 3855 3858 
3861 3864 3867 3870 3873 3876 3879 3882 3885 
3888 3891 3894 3897 3900 3903 3906 3909 3912 
3915 3918 3921 3924 3927 3930 3933 3936 3939 
3942 3945 3948 3951 3954 3957 3960 3963 3966 
3969 3972 3975 3978 3981 3984 3987 3990 3993 
3996 3999 4002 4005 4008 4011 4014 4017 4020 
4023 4026 4029 4032 4035 4038 4041 4044 4047 
4050 4053 4056 4059 4062 4065 4068 4071 4074 
4077 4080 4083 4086 4089 4092 4095 4098 4101 
4104 4107 4110 4113 4116 4119 4122 4125 4128 
4131 4134 4137 4140 4143 4146 4149 4152 4155 
4158 4161 4164 4167 4170 4173 4176 4179 4182 
4185 4188 4191 4194 4197 4200 4203 4206 4209 
4212 4215 4218 4221 4224 4227 4230 4233 4236 
4239 4242 4245 4248 4251 4254 4257 4260 4263 
4266 4269 4272 4275 4278 4281 4284 4287 4290 
4293 4296 4299 4302 4305 4308 4311 4314 4317 
4320 4323 4326 4329 4332 4335 4338 4341 4344 
4347 4350 4353 4356 4359 4362 4365 4368 4371 
4374 4377 4380 4383 4386 4389 4392 4395 4398 
4401 4404 4407 4410 4413 4416 4419 4422 4425 
4428 4431 4434 4437 4440 4443 4446 4449 4452 
4455 4458 4461 4464 4467 4470 4473 4476 4479 
4482 4485 4488 4491 4494 4497 4500 4503 4506 
4509 4512 4515 4518 4521 4524 4527 4530 4533 
4536 4539 4542 4545 4548 4551 4554 4557 4560 
4563 4566 4569 4572 4575 4578 4581 4584 4587 
4590 4593 4596 4599 4602 4605 4608 4611 4614 
4617 4620 4623 4626 4629 4632 4635 4638 4641 
4644 4647 4650 4653 4656 4659 4662 4665 4668 
4671 4674 4677 4680 4683 4686 4689 4692 4695 
4698 4701 4704 4707 4710 4713 4716 4719 4722 
4725 4728 4731 4734 4737 4740 4743 4746 4749 
4752 4755 4758 4761 4764 4767 4770 4773 4776 
4779 4782 4785 4788 4791 4794 4797 4800 4803 
4806 4809 4812 4815 4818 4821 4824 4827 4830 
4833 4836 4839 4842 4845 4848 4851 4854 4857 
4860 4863 4866 4869 4872 4875 4878 4881 4884 
4887 4890 4893 4896 4899 4902 4905 4908 4911 
4914 4917 4920 4923 4926 4929 4932 4935 4938 
4941 4944 4947 4950 4953 4956 4959 4962 4965 
4968 4971 4974 4977 4980 4983 4986 4989 4992 
4995 4998 5001 5004 5007 5010 5013 5016 5019 
5022 5025 5028 5031 5034 5037 5040 5043 5046 
5049 5052 5055 5058 5061 5064 5067 5070 5073 
5076 5079 5082 5085 5088 5091 5094 5097 5100 
5103 5106 5109 5112 5115 5118 5121 5124 5127 
5130 5133 5136 5139 5142 5145 5148 5151 5154 
5157 5160 5163 5166 5169 5172 5175 5178 5181 
5184 5187 5190 5193 5196 5199 5202 5205 5208 
5211 5214 5217 5220 5223 5226 5229 5232 5235 
5238 5241 5244 5247 5250 5253 5256 5259 5262 
5265 5268 5271 5274 5277 5280 5283 5286 5289 
5292 5295 5298 5301 5304 5307 5310 5313 5316 
5319 5322 5325 5328 5331 5334 5337 5340 5343 
5346 5349 5352 5355 5358 5361 5364 5367 5370 
5373 5376 5379 5382 5385 5388 5391 5394 5397 
5400 5403 5406 5409 5412 5415 5418 5421 5424 
5427 5430 5433 5436 5439 5442 5445 5448 5451 
5454 5457 5460 5463 5466 5469 5472 5475 5478 
5481 5484 5487 5490 5493 5496 5499 5502 5505 
5508 5511 5514 5517 5520 5523 5526 5529 5532 
5535 5538 5541 5544 5547 5550 5553 5556 5559 
5562 5565 5568 5571 5574 5577 5580 5583 5586 
5589 5592 5595 5598 5601 5604 5607 5610 5613 
5616 5619 5622 5625 5628 5631 5634 5637 5640 
5643 5646 5649 5652 5655 5658 5661 5664 5667 
5670 5673 5676 5679 5682 5685 5688 5691 5694 
5697 5700 5703 5706 5709 5712 5715 5718 5721 
5724 5727 5730 5733 5736 5739 5742 5745 5748 
5751 5754 5757 5760 5763 5766 5769 5772 5775 
5778 5781 5784 5787 5790 5793 5796 5799 5802 
5805 5808 5811 5814 5817 5820 5823 5826 5829 
5832 5835 5838 5841 5844 5847 5850 5853 5856 
5859 5862 5865 5868 5871 5874 5877 5880 5883 
5886 5889 5892 5895 5898 5901 5904 5907 5910 
5913 5916 5919 5922 5925 5928 5931 5934 5937 
5940 5943 5946 5949 5952 5955 5958 5961 5964 
5967 5970 5973 5976 5979 5982 5985 5988 5991 
5994 5997 6000 6003 6006 6009 6012 6015 6018 
6021 6024 6027 6030 6033 6036 6039 6042 6045 
6048 6051 6054 6057 6060 6063 6066 6069 6072 
6075 6078 6081 6084 6087 6090 6093 6096 6099 
6102 6105 6108 6111 6114 6117 6120 6123 6126 
6129 6132 6135 6138 6141 6144 6147 6150 6153 
6156 6159 6162 6165 6168 6171 6174 6177 6180 
6183 6186 6189 6192 6195 6198 6201 6204 6207 
6210 6213 6216 6219 6222 6225 6228 6231 6234 
6237 6240 6243 6246 6249 6252 6255 6258 6261 
6264 6267 6270 6273 6276 6279 6282 6285 6288 
6291 6294 6297 6300 6303 6306 6309 6312 6315 
6318 6321 6324 6327 6330 6333 6336 6339 6342 
6345 6348 6351 6354 6357 6360 6363 6366 6369 
6372 6375 6378 6381 6384 6387 6390 6393 6396 
6399 6402 6405 6408 6411 6414 6417 6420 6423 
6426 6429 6432 6435 6438 6441 6444 6447 6450 
6453 6456 6459 6462 6465 6468 6471 6474 6477 
6480 6483 6486 6489 6492 6495 6498 6501 6504 
6507 6510 6513 6516 6519 6522 6525 6528 6531 
6534 6537 6540 6543 6546 6549 6552 6555 6558 
6561 6564 6567 6570 6573 6576 6579 6582 6585 
6588 6591 6594 6597 6600 6603 6606 6609 6612 
6615 6618 6621 6624 6627 6630 6633 6636 6639 
6642 6645 6648 6651 6654 6657 6660 6663 6666 
6669 6672 6675 6678 6681 6684 6687 6690 6693 
6696 6699 6702 6705 6708 6711 6714 6717 6720 
6723 6726 6729 6732 6735 6738 6741 6744 6747 
6750 6753 6756 6759 6762 6765 6768 6771 6774 
6777 6780 6783 6786 6789 6792 6795 6798 6801 
6804 6807 6810 6813 6816 6819 6822 6825 6828 
6831 6834 6837 6840 6843 6846 6849 6852 6855 
6858 6861 6864 6867 6870 6873 6876 6879 6882 
6885 6888 6891 6894 6897 6900 6903 6906 6909 
6912 6915 6918 6921 6924 6927 6930 6933 6936 
6939 6942 6945 6948 6951 6954 6957 6960 6963 
6966 6969 6972 6975 6978 6981 6984 6987 6990 
6993 6996 6999 7002 7005 7008 7011 7014 7017 
7020 7023 7026 7029 7032 7035 7038 7041 7044 
7047 7050 7053 7056 7059 7062 7065 7068 7071 
7074 7077 7080 7083 7086 7089 7092 7095 7098 
7101 7104 7107 7110 7113 7116 7119 7122 7125 
7128 7131 7134 7137 7140 7143 7146 7149 7152 
7155 7158 7161 7164 7167 7170 7173 7176 7179 
7182 7185 7188 7191 7194 7197 7200 7203 7206 
7209 7212 7215 7218 7221 7224 7227 7230 7233 
7236 7239 7242 7245 7248 7251 7254 7257 7260 
7263 7266 7269 7272 7275 7278 7281 7284 7287 
7290 7293 7296 7299 7302 7305 7308 7311 7314 
7317 7320 7323 7326 7329 7332 7335 7338 7341 
7344 7347 7350 7353 7356 7359 7362 7365 7368 
7371 7374 7377 7380 7383 7386 7389 7392 7395 
7398 7401 7404 7407 7410 7413 7416 7419 7422 
7425 7428 7431 7434 7437 7440 7443 7446 7449 
7452 7455 7458 7461 7464 7467 7470 7473 7476 
7479 7482 7485 7488 7491 7494 7497 7500 7503 
7506 7509 7512 7515 7518 7521 7524 7527 7530 
7533 7536 7539 7542 7545 7548 7551 7554 7557 
7560 7563 7566 7569 7572 7575 7578 7581 7584 
7587 7590 7593 7596 7599 7602 7605 7608 7611 
7614 7617 7620 7623 7626 7629 7632 7635 7638 
7641 7644 7647 7650 7653 7656 7659 7662 7665 
7668 7671 7674 7677 7680 7683 7686 7689 7692 
7695 7698 7701 7704 7707 7710 7713 7716 7719 
7722 7725 7728 7731 7734 7737 7740 7743 7746 
7749 7752 7755 7758 7761 7764 7767 7770 7773 
7776 7779 7782 7785 7788 7791 7794 7797 7800 
7803 7806 7809 7812 7815 7818 7821 7824 7827 
7830 7833 7836 7839 7842 7845 7848 7851 7854 
7857 7860 7863 7866 7869 7872 7875 7878 7881 
7884 7887 7890 7893 7896 7899 7902 7905 7908 
7911 7914 7917 7920 7923 7926 7929 7932 7935 
7938 7941 7944 7947 7950 7953 7956 7959 7962 
7965 7968 7971 7974 7977 7980 7983 7986 7989 
7992 7995 7998 8001 8004 8007 8010 8013 8016 
8019 8022 8025 8028 8031 8034 8037 8040 8043 
8046 8049 8052 8055 8058 8061 8064 8067 8070 
8073 8076 8079 8082 8085 8088 8091 8094 8097 
8100 8103 8106 8109 8112 8115 8118 8121 8124 
8127 8130 8133 8136 8139 8142 8145 8148 8151 
8154 8157 8160 8163 8166 8169 8172 8175 8178 
8181 8184 8187 8190 8193 8196 8199 8202 8205 
8208 8211 8214 8217 8220 8223 8226 8229 8232 
8235 8238 8241 8244 8247 8250 8253 8256 8259 
8262 8265 8268 8271 8274 8277 8280 8283 8286 
8289 8292 8295 8298 8301 8304 8307 8310 8313 
8316 8319 8322 8325 8328 8331 8334 8337 8340 
8343 8346 8349 8352 8355 8358 8361 8364 8367 
8370 8373 8376 8379 8382 8385 8388 8391 8394 
8397 8400 8403 8406 8409 8412 8415 8418 8421 
8424 8427 8430 8433 8436 8439 8442 8445 8448 
8451 8454 8457 8460 8463 8466 8469 8472 8475 
8478 8481 8484 8487 8490 8493 8496 8499 8502 
8505 8508 8511 8514 8517 8520 8523 8526 8529 
8532 8535 8538 8541 8544 8547 8550 8553 8556 
8559 8562 8565 8568 8571 8574 8577 8580 8583 
8586 8589 8592 8595 8598 8601 8604 8607 8610 
8613 8616 8619 8622 8625 8628 8631 8634 8637 
8640 8643 8646 8649 8652 8655 8658 8661 8664 
8667 8670 8673 8676 8679 8682 8685 8688 8691 
8694 8697 8700 8703 8706 8709 8712 8715 8718 
8721 8724 8727 8730 8733 8736 8739 8742 8745 
8748 8751 8754 8757 8760 8763 8766 8769 8772 
8775 8778 8781 8784 8787 8790 8793 8796 8799 
8802 8805 8808 8811 8814 8817 8820 8823 8826 
8829 8832 8835 8838 8841 8844 8847 8850 8853 
8856 8859 8862 8865 8868 8871 8874 8877 8880 
8883 8886 8889 8892 8895 8898 8901 8904 8907 
8910 8913 8916 8919 8922 8925 8928 8931 8934 
8937 8940 8943 8946 8949 8952 8955 8958 8961 
8964 8967 8970 8973 8976 8979 8982 8985 8988 
8991 8994 8997 9000 9003 9006 9009 9012 9015 
9018 9021 9024 9027 9030 9033 9036 9039 9042 
9045 9048 9051 9054 9057 9060 9063 9066 9069 
9072 9075 9078 9081 9084 9087 9090 9093 9096 
9099 9102 9105 9108 9111 9114 9117 9120 9123 
9126 9129 9132 9135 9138 9141 9144 9147 9150 
9153 9156 9159 9162 9165 9168 9171 9174 9177 
9180 9183 9186 9189 9192 9195 9198 9201 9204 
9207 9210 9213 9216 9219 9222 9225 9228 9231 
9234 9237 9240 9243 9246 9249 9252 9255 9258 
9261 9264 9267 9270 9273 9276 9279 9282 9285 
9288 9291 9294 9297 9300 9303 9306 9309 9312 
9315 9318 9321 9324 9327 9330 9333 9336 9339 
9342 9345 9348 9351 9354 9357 9360 9363 9366 
9369 9372 9375 9378 9381 9384 9387 9390 9393 
9396 9399 9402 9405 9408 9411 9414 9417 9420 
9423 9426 9429 9432 9435 9438 9441 9444 9447 
9450 9453 9456 9459 9462 9465 9468 9471 9474 
9477 9480 9483 9486 9489 9492 9495 9498 9501 
9504 9507 9510 9513 9516 9519 9522 9525 9528 
9531 9534 9537 9540 9543 9546 9549 9552 9555 
9558 9561 9564 9567 9570 9573 9576 9579 9582 
9585 9588 9591 9594 9597 9600 9603 9606 9609 
9612 9615 9618 9621 9624 9627 9630 9633 9636 
9639 9642 9645 9648 9651 9654 9657 9660 9663 
9666 9669 9672 9675 9678 9681 9684 9687 9690 
9693 9696 9699 9702 9705 9708 9711 9714 9717 
9720 9723 9726 9729 9732 9735 9738 9741 9744 
9747 9750 9753 9756 9759 9762 9765 9768 9771 
9774 9777 9780 9783 9786 9789 9792 9795 9798 
9801 9804 9807 9810 9813 9816 9819 9822 9825 
9828 9831 9834 9837 9840 9843 9846 9849 9852 
9855 9858 9861 9864 9867 9870 9873 9876 9879 
9882 9885 9888 9891 9894 9897 9900 9903 9906 
9909 9912 9915 9918 9921 9924 9927 9930 9933 
9936 9939 9942 9945 9948 9951 9954 9957 9960 
9963 9966 9969 9972 9975 9978 9981 9984 9987 
9990 9993 9996 9999 10002 10005 10008 10011 10014 
10017 10020 10023 10026 10029 10032 10035 10038 10041 
10044 10047 10050 10053 10056 10059 10062 10065 10068 
10071 10074 10077 10080 10083 10086 10089 10092 10095 
10098 10101 10104 10107 10110 10113 10116 10119 10122 
10125 10128 10131 10134 10137 10140 10143 10146 10149 
10152 10155 10158 10161 10164 10167 10170 10173 10176 
10179 10182 10185 10188 10191 10194 10197 10200 10203 
10206 10209 10212 10215 10218 10221 10224 10227 10230 
10233 10236 10239 10242 10245 10248 10251 10254 10257 
10260 10263 10266 10269 10272 10275 10278 10281 10284 
10287 10290 10293 10296 10299 10302 10305 10308 10311 
10314 10317 10320 10323 10326 10329 10332 10335 10338 
10341 10344 10347 10350 10353 10356 10359 10362 10365 
10368 10371 10374 10377 10380 10383 10386 10389 10392 
10395 10398 10401 10404 10407 10410 10413 10416 10419 
10422 10425 10428 10431 10434 10437 10440 10443 10446 
10449 10452 10455 10458 10461 10464 10467 10470 10473 
10476 10479 10482 10485 10488 10491 10494 10497 10500 
10503 10506 10509 10512 10515 10518 10521 10524 10527 
10530 10533 10536 10539 10542 10545 10548 10551 10554 
10557 10560 10563 10566 10569 10572 10575 10578 10581 
10584 10587 10590 10593 10596 10599 10602 10605 10608 
10611 10614 10617 10620 10623 10626 10629 10632 10635 
10638 10641 10644 10647 10650 10653 10656 10659 10662 
10665 10668 10671 10674 10677 10680 10683 10686 10689 
10692 10695 10698 10701 10704 10707 10710 10713 10716 
10719 10722 10725 10728 10731 10734 10737 10740 10743 
10746 10749 10752 10755 10758 10761 10764 10767 10770 
10773 10776 10779 10782 10785 10788 10791 10794 10797 
10800 10803 10806 10809 10812 10815 10818 10821 10824 
10827 10830 10833 10836 10839 10842 10845 10848 10851 
10854 10857 10860 10863 10866 10869 10872 10875 10878 
10881 10884 10887 10890 10893 10896 10899 10902 10905 
10908 10911 10914 10917 10920 10923 10926 10929 10932 
10935 10938 10941 10944 10947 10950 10953 10956 10959 
10962 10965 10968 10971 10974 10977 10980 10983 10986 
10989 10992 10995 10998 11001 11004 11007 11010 11013 
11016 11019 11022 11025 11028 11031 11034 11037 11040 
11043 11046 11049 11052 11055 11058 11061 11064 11067 
11070 11073 11076 11079 11082 11085 11088 11091 11094 
11097 11100 11103 11106 11109 11112 11115 11118 11121 
11124 11127 11130 11133 11136 11139 11142 11145 11148 
11151 11154 11157 11160 11163 11166 11169 11172 11175 
11178 11181 11184 11187 11190 11193 11196 11199 11202 
11205 11208 11211 11214 11217 11220 11223 11226 11229 
11232 11235 11238 11241 11244 11247 11250 11253 11256 
11259 11262 11265 11268 11271 11274 11277 11280 11283 
11286 11289 11292 11295 11298 11301 11304 11307 11310 
11313 11316 11319 11322 11325 11328 11331 11334 11337 
11340 11343 11346 11349 11352 11355 11358 11361 11364 
11367 11370 11373 11376 11379 11382 11385 11388 11391 
11394 11397 11400 11403 11406 11409 11412 11415 11418 
11421 11424 11427 11430 11433 11436 11439 11442 11445 
11448 11451 11454 11457 11460 11463 11466 11469 11472 
11475 11478 11481 11484 11487 11490 11493 11496 11499 
11502 11505 11508 11511 11514 11517 11520 11523 11526 
11529 11532 11535 11538 11541 11544 11547 11550 11553 
11556 11559 11562 11565 11568 11571 11574 11577 11580 
11583 11586 11589 11592 11595 11598 11601 11604 11607 
11610 11613 11616 11619 11622 11625 11628 11631 11634 
11637 11640 11643 11646 11649 11652 11655 11658 11661 
11664 11667 11670 11673 11676 11679 11682 11685 11688 
11691 11694 11697 11700 11703 11706 11709 11712 11715 
11718 11721 11724 11727 11730 11733 11736 11739 11742 
11745 11748 11751 11754 11757 11760 11763 11766 11769 
11772 11775 11778 11781 11784 11787 11790 11793 11796 
11799 11802 11805 11808 11811 11814 11817 11820 11823 
11826 11829 11832 11835 11838 11841 11844 11847 11850 
11853 11856 11859 11862 11865 11868 11871 11874 11877 
11880 11883 11886 11889 11892 11895 11898 11901 11904 
11907 11910 11913 11916 11919 11922 11925 11928 11931 
11934 11937 11940 11943 11946 11949 11952 11955 11958 
11961 11964 11967 11970 11973 11976 11979 11982 11985 
11988 11991 11994 11997 12000 12003 12006 12009 12012 
12015 12018 12021 12024 12027 12030 12033 12036 12039 
12042 12045 12048 12051 12054 12057 12060 12063 12066 
12069 12072 12075 12078 12081 12084 12087 12090 12093 
12096 12099 12102 12105 12108 12111 12114 12117 12120 
12123 12126 12129 12132 12135 12138 12141 12144 12147 
12150 12153 12156 12159 12162 12165 12168 12171 12174 
12177 12180 12183 12186 12189 12192 12195 12198 12201 
12204 12207 12210 12213 12216 12219 12222 12225 12228 
12231 12234 12237 12240 12243 12246 12249 12252 12255 
12258 12261 12264 12267 12270 12273 12276 12279 12282 
12285 12288 12291 12294 12297 12300 12303 12306 12309 
12312 12315 12318 12321 12324 12327 12330 12333 12336 
12339 12342 12345 12348 12351 12354 12357 12360 12363 
12366 12369 12372 12375 12378 12381 12384 12387 12390 
12393 12396 12399 12402 12405 12408 12411 12414 12417 
12420 12423 12426 12429 12432 12435 12438 12441 12444 
12447 12450 12453 12456 12459 12462 12465 12468 12471 
12474 12477 12480 12483 12486 12489 12492 12495 12498 
12501 12504 12507 12510 12513 12516 12519 12522 12525 
12528 12531 12534 12537 12540 12543 12546 12549 12552 
12555 12558 12561 12564 12567 12570 12573 12576 12579 
12582 12585 12588 12591 12594 12597 12600 12603 12606 
12609 12612 12615 12618 12621 12624 12627 12630 12633 
12636 12639 12642 12645 12648 12651 12654 12657 12660 
12663 12666 12669 12672 12675 12678 12681 12684 12687 
12690 12693 12696 12699 12702 12705 12708 12711 12714 
12717 12720 12723 12726 12729 12732 12735 12738 12741 
12744 12747 12750 12753 12756 12759 12762 12765 12768 
12771 12774 12777 12780 12783 12786 12789 12792 12795 
12798 12801 12804 12807 12810 12813 12816 12819 12822 
12825 12828 12831 12834 12837 12840 12843 12846 12849 
12852 12855 12858 12861 12864 12867 12870 12873 12876 
12879 12882 12885 12888 12891 12894 12897 12900 12903 
12906 12909 12912 12915 12918 12921 12924 12927 12930 
12933 12936 12939 12942 12945 12948 12951 12954 12957 
12960 12963 12966 12969 12972 12975 12978 12981 12984 
12987 12990 12993 12996 12999 13002 13005 13008 13011 
13014 13017 13020 13023 13026 13029 13032 13035 13038 
13041 13044 13047 13050 13053 13056 13059 13062 13065 
13068 13071 13074 13077 13080 13083 13086 13089 13092 
13095 13098 13101 13104 13107 13110 13113 13116 13119 
13122 13125 13128 13131 13134 13137 13140 13143 13146 
13149 13152 13155 13158 13161 13164 13167 13170 13173 
13176 13179 13182 13185 13188 13191 13194 13197 13200 
13203 13206 13209 13212 13215 13218 13221 13224 13227 
13230 13233 13236 13239 13242 13245 13248 13251 13254 
13257 13260 13263 13266 13269 13272 13275 13278 13281 
13284 13287 13290 13293 13296 13299 13302 13305 13308 
13311 13314 13317 13320 13323 13326 13329 13332 13335 
13338 13341 13344 13347 13350 13353 13356 13359 13362 
13365 13368 13371 13374 13377 13380 13383 13386 13389 
13392 13395 13398 13401 13404 13407 13410 13413 13416 
13419 13422 13425 13428 13431 13434 13437 13440 13443 
13446 13449 13452 13455 13458 13461 13464 13467 13470 
13473 13476 13479 13482 13485 13488 13491 13494 13497 
13500 
CONNECTIVITY vtktypeint64
12 0 26 432 26 27 432 12 26 
13 12 432 433 27 28 433 432 27 
434 432 433 434 13 432 14 13 434 
435 28 29 435 433 28 436 433 435 
436 434 433 437 434 436 437 14 434 
15 14 437 438 29 30 438 435 29 
439 435 438 439 436 435 440 436 439 
440 437 436 441 437 440 441 15 437 
16 15 441 442 30 31 442 438 30 
443 438 442 443 439 438 444 439 443 
444 440 439 445 440 444 445 441 440 
446 441 445 446 16 441 17 16 446 
447 31 32 447 442 31 448 442 447 
448 443 442 449 443 448 449 444 443 
450 444 449 450 445 444 451 445 450 
451 446 445 452 446 451 452 17 446 
18 17 452 453 32 33 453 447 32 
454 447 453 454 448 447 455 448 454 
455 449 448 456 449 455 456 450 449 
457 450 456 457 451 450 458 451 457 
458 452 451 459 452 458 459 18 452 
19 18 459 460 33 34 460 453 33 
461 453 460 461 454 453 462 454 461 
462 455 454 463 455 462 463 456 455 
464 456 463 464 457 456 465 457 464 
465 458 457 466 458 465 466 459 458 
467 459 466 467 19 459 20 19 467 
468 34 35 468 460 34 469 460 468 
469 461 460 470 461 469 470 462 461 
471 462 470 471 463 462 472 463 471 
472 464 463 473 464 472 473 465 464 
474 465 473 474 466 465 475 466 474 
475 467 466 476 467 475 476 20 467 
21 20 476 477 35 36 477 468 35 
478 468 477 478 469 468 479 469 478 
479 470 469 480 470 479 480 471 470 
481 471 480 481 472 471 482 472 481 
482 473 472 483 473 482 483 474 473 
484 474 483 484 475 474 485 475 484 
485 476 475 486 476 485 486 21 476 
22 21 486 487 36 37 487 477 36 
488 477 487 488 478 477 489 478 488 
489 479 478 490 479 489 490 480 479 
491 480 490 491 481 480 492 481 491 
492 482 481 493 482 492 493 483 482 
494 483 493 494 484 483 495 484 494 
495 485 484 496 485 495 496 486 485 
497 486 496 497 22 486 23 22 497 
498 37 38 498 487 37 499 487 498 
499 488 487 500 488 499 500 489 488 
501 489 500 501 490 489 502 490 501 
502 491 490 503 491 502 503 492 491 
504 492 503 504 493 492 505 493 504 
505 494 493 506 494 505 506 495 494 
507 495 506 507 496 495 508 496 507 
508 497 496 509 497 508 509 23 497 
24 23 509 510 38 39 510 498 38 
511 498 510 511 499 498 512 499 511 
512 500 499 513 500 512 513 501 500 
514 501 513 514 502 501 515 502 514 
515 503 502 516 503 515 516 504 503 
517 504 516 517 505 504 518 505 517 
518 506 505 519 506 518 519 507 506 
520 507 519 520 508 507 521 508 520 
521 509 508 522 509 521 522 24 509 
25 24 522 95 39 4 95 510 39 
94 510 95 94 511 510 93 511 94 
93 512 511 92 512 93 92 513 512 
91 513 92 91 514 513 90 514 91 
90 515 514 89 515 90 89 516 515 
88 516 89 88 517 516 87 517 88 
87 518 517 86 518 87 86 519 518 
85 519 86 85 520 519 84 520 85 
84 521 520 83 521 84 83 522 521 
82 522 83 82 25 522 1 25 82 
26 0 54 523 54 55 523 26 54 
27 26 523 524 55 56 524 523 55 
525 523 524 525 27 523 28 27 525 
526 56 57 526 524 56 527 524 526 
527 525 524 528 525 527 528 28 525 
29 28 528 529 57 58 529 526 57 
530 526 529 530 527 526 531 527 530 
531 528 527 532 528 531 532 29 528 
30 29 532 533 58 59 533 529 58 
534 529 533 534 530 529 535 530 534 
535 531 530 536 531 535 536 532 531 
537 532 536 537 30 532 31 30 537 
538 59 60 538 533 59 539 533 538 
539 534 533 540 534 539 540 535 534 
541 535 540 541 536 535 542 536 541 
542 537 536 543 537 542 543 31 537 
32 31 543 544 60 61 544 538 60 
545 538 544 545 539 538 546 539 545 
546 540 539 547 540 546 547 541 540 
548 541 547 548 542 541 549 542 548 
549 543 542 550 543 549 550 32 543 
33 32 550 551 61 62 551 544 61 
552 544 551 552 545 544 553 545 552 
553 546 545 554 546 553 554 547 546 
555 547 554 555 548 547 556 548 555 
556 549 548 557 549 556 557 550 549 
558 550 557 558 33 550 34 33 558 
559 62 63 559 551 62 560 551 559 
560 552 551 561 552 560 561 553 552 
562 553 561 562 554 553 563 554 562 
563 555 554 564 555 563 564 556 555 
565 556 564 565 557 556 566 557 565 
566 558 557 567 558 566 567 34 558 
35 34 567 568 63 64 568 559 63 
569 559 568 569 560 559 570 560 569 
570 561 560 571 561 570 571 562 561 
572 562 571 572 563 562 573 563 572 
573 564 563 574 564 573 574 565 564 
575 565 574 575 566 565 576 566 575 
576 567 566 577 567 576 577 35 567 
36 35 577 578 64 65 578 568 64 
579 568 578 579 569 568 580 569 579 
580 570 569 581 570 580 581 571 570 
582 571 581 582 572 571 583 572 582 
583 573 572 584 573 583 584 574 573 
585 574 584 585 575 574 586 575 585 
586 576 575 587 576 586 587 577 576 
588 577 587 588 36 577 37 36 588 
589 65 66 589 578 65 590 578 589 
590 579 578 591 579 590 591 580 579 
592 580 591 592 581 580 593 581 592 
593 582 581 594 582 593 594 583 582 
595 583 594 595 584 583 596 584 595 
596 585 584 597 585 596 597 586 585 
598 586 597 598 587 586 599 587 598 
599 588 587 600 588 599 600 37 588 
38 37 600 601 66 67 601 589 66 
602 589 601 602 590 589 603 590 602 
603 591 590 604 591 603 604 592 591 
605 592 604 605 593 592 606 593 605 
606 594 593 607 594 606 607 595 594 
608 595 607 608 596 595 609 596 608 
609 597 596 610 597 609 610 598 597 
611 598 610 611 599 598 612 599 611 
612 600 599 613 600 612 613 38 600 
39 38 613 305 67 9 305 601 67 
304 601 305 304 602 601 303 602 304 
303 603 602 302 603 303 302 604 603 
301 604 302 301 605 604 300 605 301 
300 606 605 299 606 300 299 607 606 
298 607 299 298 608 607 297 608 298 
297 609 608 296 609 297 296 610 609 
295 610 296 295 611 610 294 611 295 
294 612 611 293 612 294 293 613 612 
292 613 293 292 39 613 4 39 292 
305 9 333 614 333 332 614 305 333 
304 305 614 615 332 331 615 614 332 
616 614 615 616 304 614 303 304 616 
617 331 330 617 615 331 618 615 617 
618 616 615 619 616 618 619 303 616 
302 303 619 620 330 329 620 617 330 
621 617 620 621 618 617 622 618 621 
622 619 618 623 619 622 623 302 619 
301 302 623 624 329 328 624 620 329 
625 620 624 625 621 620 626 621 625 
626 622 621 627 622 626 627 623 622 
628 623 627 628 301 623 300 301 628 
629 328 327 629 624 328 630 624 629 
630 625 624 631 625 630 631 626 625 
632 626 631 632 627 626 633 627 632 
633 628 627 634 628 633 634 300 628 
299 300 634 635 327 326 635 629 327 
636 629 635 636 630 629 637 630 636 
637 631 630 638 631 637 638 632 631 
639 632 638 639 633 632 640 633 639 
640 634 633 641 634 640 641 299 634 
298 299 641 642 326 325 642 635 326 
643 635 642 643 636 635 644 636 643 
644 637 636 645 637 644 645 638 637 
646 638 645 646 639 638 647 639 646 
647 640 639 648 640 647 648 641 640 
649 641 648 649 298 641 297 298 649 
650 325 324 650 642 325 651 642 650 
651 643 642 652 643 651 652 644 643 
653 644 652 653 645 644 654 645 653 
654 646 645 655 646 654 655 647 646 
656 647 655 656 648 647 657 648 656 
657 649 648 658 649 657 658 297 649 
296 297 658 659 324 323 659 650 324 
660 650 659 660 651 650 661 651 660 
661 652 651 662 652 661 662 653 652 
663 653 662 663 654 653 664 654 663 
664 655 654 665 655 664 665 656 655 
666 656 665 666 657 656 667 657 666 
667 658 657 668 658 667 668 296 658 
295 296 668 669 323 322 669 659 323 
670 659 669 670 660 659 671 660 670 
671 661 660 672 661 671 672 662 661 
673 662 672 673 663 662 674 663 673 
674 664 663 675 664 674 675 665 664 
676 665 675 676 666 665 677 666 676 
677 667 666 678 667 677 678 668 667 
679 668 678 679 295 668 294 295 679 
680 322 321 680 669 322 681 669 680 
681 670 669 682 670 681 682 671 670 
683 671 682 683 672 671 684 672 683 
684 673 672 685 673 684 685 674 673 
686 674 685 686 675 674 687 675 686 
687 676 675 688 676 687 688 677 676 
689 677 688 689 678 677 690 678 689 
690 679 678 691 679 690 691 294 679 
293 294 691 692 321 320 692 680 321 
693 680 692 693 681 680 694 681 693 
694 682 681 695 682 694 695 683 682 
696 683 695 696 684 683 697 684 696 
697 685 684 698 685 697 698 686 685 
699 686 698 699 687 686 700 687 699 
700 688 687 701 688 700 701 689 688 
702 689 701 702 690 689 703 690 702 
703 691 690 704 691 703 704 293 691 
292 293 704 277 320 5 277 692 320 
276 692 277 276 693 692 275 693 276 
275 694 693 274 694 275 274 695 694 
273 695 274 273 696 695 272 696 273 
272 697 696 271 697 272 271 698 697 
270 698 271 270 699 698 269 699 270 
269 700 699 268 700 269 268 701 700 
267 701 268 267 702 701 266 702 267 
266 703 702 265 703 266 265 704 703 
264 704 265 264 292 704 4 292 264 
278 4 264 705 264 265 705 278 264 
279 278 705 706 265 266 706 705 265 
707 705 706 707 279 705 280 279 707 
708 266 267 708 706 266 709 706 708 
709 707 706 710 707 709 710 280 707 
281 280 710 711 267 268 711 708 267 
712 708 711 712 709 708 713 709 712 
713 710 709 714 710 713 714 281 710 
282 281 714 715 268 269 715 711 268 
716 711 715 716 712 711 717 712 716 
717 713 712 718 713 717 718 714 713 
719 714 718 719 282 714 283 282 719 
720 269 270 720 715 269 721 715 720 
721 716 715 722 716 721 722 717 716 
723 717 722 723 718 717 724 718 723 
724 719 718 725 719 724 725 283 719 
284 283 725 726 270 271 726 720 270 
727 720 726 727 721 720 728 721 727 
728 722 721 729 722 728 729 723 722 
730 723 729 730 724 723 731 724 730 
731 725 724 732 725 731 732 284 725 
285 284 732 733 271 272 733 726 271 
734 726 733 734 727 726 735 727 734 
735 728 727 736 728 735 736 729 728 
737 729 736 737 730 729 738 730 737 
738 731 730 739 731 738 739 732 731 
740 732 739 740 285 732 286 285 740 
741 272 273 741 733 272 742 733 741 
742 734 733 743 734 742 743 735 734 
744 735 743 744 736 735 745 736 744 
745 737 736 746 737 745 746 738 737 
747 738 746 747 739 738 748 739 747 
748 740 739 749 740 748 749 286 740 
287 286 749 750 273 274 750 741 273 
751 741 750 751 742 741 752 742 751 
752 743 742 753 743 752 753 744 743 
754 744 753 754 745 744 755 745 754 
755 746 745 756 746 755 756 747 746 
757 747 756 757 748 747 758 748 757 
758 749 748 759 749 758 759 287 749 
288 287 759 760 274 275 760 750 274 
761 750 760 761 751 750 762 751 761 
762 752 751 763 752 762 763 753 752 
764 753 763 764 754 753 765 754 764 
765 755 754 766 755 765 766 756 755 
767 756 766 767 757 756 768 757 767 
768 758 757 769 758 768 769 759 758 
770 759 769 770 288 759 289 288 770 
771 275 276 771 760 275 772 760 771 
772 761 760 773 761 772 773 762 761 
774 762 773 774 763 762 775 763 774 
775 764 763 776 764 775 776 765 764 
777 765 776 777 766 765 778 766 777 
778 767 766 779 767 778 779 768 767 
780 768 779 780 769 768 781 769 780 
781 770 769 782 770 781 782 289 770 
290 289 782 783 276 277 783 771 276 
784 771 783 784 772 771 785 772 784 
785 773 772 786 773 785 786 774 773 
787 774 786 787 775 774 788 775 787 
788 776 775 789 776 788 789 777 776 
790 777 789 790 778 777 791 778 790 
791 779 778 792 779 791 792 780 779 
793 780 792 793 781 780 794 781 793 
794 782 781 795 782 794 795 290 782 
291 290 795 306 277 5 306 783 277 
307 783 306 307 784 783 308 784 307 
308 785 784 309 785 308 309 786 785 
310 786 309 310 787 786 311 787 310 
311 788 787 312 788 311 312 789 788 
313 789 312 313 790 789 314 790 313 
314 791 790 315 791 314 315 792 791 
316 792 315 316 793 792 317 793 316 
317 794 793 318 794 317 318 795 794 
319 795 318 319 291 795 8 291 319 
95 4 278 796 278 279 796 95 278 
94 95 796 797 279 280 797 796 279 
798 796 797 798 94 796 93 94 798 
799 280 281 799 797 280 800 797 799 
800 798 797 801 798 800 801 93 798 
92 93 801 802 281 282 802 799 281 
803 799 802 803 800 799 804 800 803 
804 801 800 805 801 804 805 92 801 
91 92 805 806 282 283 806 802 282 
807 802 806 807 803 802 808 803 807 
808 804 803 809 804 808 809 805 804 
810 805 809 810 91 805 90 91 810 
811 283 284 811 806 283 812 806 811 
812 807 806 813 807 812 813 808 807 
814 808 813 814 809 808 815 809 814 
815 810 809 816 810 815 816 90 810 
89 90 816 817 284 285 817 811 284 
818 811 817 818 812 811 819 812 818 
819 813 812 820 813 819 820 814 813 
821 814 820 821 815 814 822 815 821 
822 816 815 823 816 822 823 89 816 
88 89 823 824 285 286 824 817 285 
825 817 824 825 818 817 826 818 825 
826 819 818 827 819 826 827 820 819 
828 820 827 828 821 820 829 821 828 
829 822 821 830 822 829 830 823 822 
831 823 830 831 88 823 87 88 831 
832 286 287 832 824 286 833 824 832 
833 825 824 834 825 833 834 826 825 
835 826 834 835 827 826 836 827 835 
836 828 827 837 828 836 837 829 828 
838 829 837 838 830 829 839 830 838 
839 831 830 840 831 839 840 87 831 
86 87 840 841 287 288 841 832 287 
842 832 841 842 833 832 843 833 842 
843 834 833 844 834 843 844 835 834 
845 835 844 845 836 835 846 836 845 
846 837 836 847 837 846 847 838 837 
848 838 847 848 839 838 849 839 848 
849 840 839 850 840 849 850 86 840 
85 86 850 851 288 289 851 841 288 
852 841 851 852 842 841 853 842 852 
853 843 842 854 843 853 854 844 843 
855 844 854 855 845 844 856 845 855 
856 846 845 857 846 856 857 847 846 
858 847 857 858 848 847 859 848 858 
859 849 848 860 849 859 860 850 849 
861 850 860 861 85 850 84 85 861 
862 289 290 862 851 289 863 851 862 
863 852 851 864 852 863 864 853 852 
865 853 864 865 854 853 866 854 865 
866 855 854 867 855 866 867 856 855 
868 856 867 868 857 856 869 857 868 
869 858 857 870 858 869 870 859 858 
871 859 870 871 860 859 872 860 871 
872 861 860 873 861 872 873 84 861 
83 84 873 874 290 291 874 862 290 
875 862 874 875 863 862 876 863 875 
876 864 863 877 864 876 877 865 864 
878 865 877 878 866 865 879 866 878 
879 867 866 880 867 879 880 868 867 
881 868 880 881 869 868 882 869 881 
882 870 869 883 870 882 883 871 870 
884 871 883 884 872 871 885 872 884 
885 873 872 886 873 885 886 83 873 
82 83 886 123 291 8 123 874 291 
122 874 123 122 875 874 121 875 122 
121 876 875 120 876 121 120 877 876 
119 877 120 119 878 877 118 878 119 
118 879 878 117 879 118 117 880 879 
116 880 117 116 881 880 115 881 116 
115 882 881 114 882 115 114 883 882 
113 883 114 113 884 883 112 884 113 
112 885 884 111 885 112 111 886 885 
110 886 111 110 82 886 1 82 110 
123 8 404 887 404 405 887 123 404 
122 123 887 888 405 406 888 887 405 
889 887 888 889 122 887 121 122 889 
890 406 407 890 888 406 891 888 890 
891 889 888 892 889 891 892 121 889 
120 121 892 893 407 408 893 890 407 
894 890 893 894 891 890 895 891 894 
895 892 891 896 892 895 896 120 892 
119 120 896 897 408 409 897 893 408 
898 893 897 898 894 893 899 894 898 
899 895 894 900 895 899 900 896 895 
901 896 900 901 119 896 118 119 901 
902 409 410 902 897 409 903 897 902 
903 898 897 904 898 903 904 899 898 
905 899 904 905 900 899 906 900 905 
906 901 900 907 901 906 907 118 901 
117 118 907 908 410 411 908 902 410 
909 902 908 909 903 902 910 903 909 
910 904 903 911 904 910 911 905 904 
912 905 911 912 906 905 913 906 912 
913 907 906 914 907 913 914 117 907 
116 117 914 915 411 412 915 908 411 
916 908 915 916 909 908 917 909 916 
917 910 909 918 910 917 918 911 910 
919 911 918 919 912 911 920 912 919 
920 913 912 921 913 920 921 914 913 
922 914 921 922 116 914 115 116 922 
923 412 413 923 915 412 924 915 923 
924 916 915 925 916 924 925 917 916 
926 917 925 926 918 917 927 918 926 
927 919 918 928 919 927 928 920 919 
929 920 928 929 921 920 930 921 929 
930 922 921 931 922 930 931 115 922 
114 115 931 932 413 414 932 923 413 
933 923 932 933 924 923 934 924 933 
934 925 924 935 925 934 935 926 925 
936 926 935 936 927 926 937 927 936 
937 928 927 938 928 937 938 929 928 
939 929 938 939 930 929 940 930 939 
940 931 930 941 931 940 941 114 931 
113 114 941 942 414 415 942 932 414 
943 932 942 943 933 932 944 933 943 
944 934 933 945 934 944 945 935 934 
946 935 945 946 936 935 947 936 946 
947 937 936 948 937 947 948 938 937 
949 938 948 949 939 938 950 939 949 
950 940 939 951 940 950 951 941 940 
952 941 951 952 113 941 112 113 952 
953 415 416 953 942 415 954 942 953 
954 943 942 955 943 954 955 944 943 
956 944 955 956 945 944 957 945 956 
957 946 945 958 946 957 958 947 946 
959 947 958 959 948 947 960 948 959 
960 949 948 961 949 960 961 950 949 
962 950 961 962 951 950 963 951 962 
963 952 951 964 952 963 964 112 952 
111 112 964 965 416 417 965 953 416 
966 953 965 966 954 953 967 954 966 
967 955 954 968 955 967 968 956 955 
969 956 968 969 957 956 970 957 969 
970 958 957 971 958 970 971 959 958 
972 959 971 972 960 959 973 960 972 
973 961 960 974 961 973 974 962 961 
975 962 974 975 963 962 976 963 975 
976 964 963 977 964 976 977 111 964 
110 111 977 137 417 10 137 965 417 
136 965 137 136 966 965 135 966 136 
135 967 966 134 967 135 134 968 967 
133 968 134 133 969 968 132 969 133 
132 970 969 131 970 132 131 971 970 
130 971 131 130 972 971 129 972 130 
129 973 972 128 973 129 128 974 973 
127 974 128 127 975 974 126 975 127 
126 976 975 125 976 126 125 977 976 
124 977 125 124 110 977 1 110 124 
404 8 249 978 249 248 978 404 249 
405 404 978 979 248 247 979 978 248 
980 978 979 980 405 978 406 405 980 
981 247 246 981 979 247 982 979 981 
982 980 979 983 980 982 983 406 980 
407 406 983 984 246 245 984 981 246 
985 981 984 985 982 981 986 982 985 
986 983 982 987 983 986 987 407 983 
408 407 987 988 245 244 988 984 245 
989 984 988 989 985 984 990 985 989 
990 986 985 991 986 990 991 987 986 
992 987 991 992 408 987 409 408 992 
993 244 243 993 988 244 994 988 993 
994 989 988 995 989 994 995 990 989 
996 990 995 996 991 990 997 991 996 
997 992 991 998 992 997 998 409 992 
410 409 998 999 243 242 999 993 243 
1000 993 999 1000 994 993 1001 994 1000 
1001 995 994 1002 995 1001 1002 996 995 
1003 996 1002 1003 997 996 1004 997 1003 
1004 998 997 1005 998 1004 1005 410 998 
411 410 1005 1006 242 241 1006 999 242 
1007 999 1006 1007 1000 999 1008 1000 1007 
1008 1001 1000 1009 1001 1008 1009 1002 1001 
1010 1002 1009 1010 1003 1002 1011 1003 1010 
1011 1004 1003 1012 1004 1011 1012 1005 1004 
1013 1005 1012 1013 411 1005 412 411 1013 
1014 241 240 1014 1006 241 1015 1006 1014 
1015 1007 1006 1016 1007 1015 1016 1008 1007 
1017 1008 1016 1017 1009 1008 1018 1009 1017 
1018 1010 1009 1019 1010 1018 1019 1011 1010 
1020 1011 1019 1020 1012 1011 1021 1012 1020 
1021 1013 1012 1022 1013 1021 1022 412 1013 
413 412 1022 1023 240 239 1023 1014 240 
1024 1014 1023 1024 1015 1014 1025 1015 1024 
1025 1016 1015 1026 1016 1025 1026 1017 1016 
1027 1017 1026 1027 1018 1017 1028 1018 1027 
1028 1019 1018 1029 1019 1028 1029 1020 1019 
1030 1020 1029 1030 1021 1020 1031 1021 1030 
1031 1022 1021 1032 1022 1031 1032 413 1022 
414 413 1032 1033 239 238 1033 1023 239 
1034 1023 1033 1034 1024 1023 1035 1024 1034 
1035 1025 1024 1036 1025 1035 1036 1026 1025 
1037 1026 1036 1037 1027 1026 1038 1027 1037 
1038 1028 1027 1039 1028 1038 1039 1029 1028 
1040 1029 1039 1040 1030 1029 1041 1030 1040 
1041 1031 1030 1042 1031 1041 1042 1032 1031 
1043 1032 1042 1043 414 1032 415 414 1043 
1044 238 237 1044 1033 238 1045 1033 1044 
1045 1034 1033 1046 1034 1045 1046 1035 1034 
1047 1035 1046 1047 1036 1035 1048 1036 1047 
1048 1037 1036 1049 1037 1048 1049 1038 1037 
1050 1038 1049 1050 1039 1038 1051 1039 1050 
1051 1040 1039 1052 1040 1051 1052 1041 1040 
1053 1041 1052 1053 1042 1041 1054 1042 1053 
1054 1043 1042 1055 1043 1054 1055 415 1043 
416 415 1055 1056 237 236 1056 1044 237 
1057 1044 1056 1057 1045 1044 1058 1045 1057 
1058 1046 1045 1059 1046 1058 1059 1047 1046 
1060 1047 1059 1060 1048 1047 1061 1048 1060 
1061 1049 1048 1062 1049 1061 1062 1050 1049 
1063 1050 1062 1063 1051 1050 1064 1051 1063 
1064 1052 1051 1065 1052 1064 1065 1053 1052 
1066 1053 1065 1066 1054 1053 1067 1054 1066 
1067 1055 1054 1068 1055 1067 1068 416 1055 
417 416 1068 250 236 3 250 1056 236 
251 1056 250 251 1057 1056 252 1057 251 
252 1058 1057 253 1058 252 253 1059 1058 
254 1059 253 254 1060 1059 255 1060 254 
255 1061 1060 256 1061 255 256 1062 1061 
257 1062 256 257 1063 1062 258 1063 257 
258 1064 1063 259 1064 258 259 1065 1064 
260 1065 259 260 1066 1065 261 1066 260 
261 1067 1066 262 1067 261 262 1068 1067 
263 1068 262 263 417 1068 10 417 263 
306 5 221 1069 221 220 1069 306 221 
307 306 1069 1070 220 219 1070 1069 220 
1071 1069 1070 1071 307 1069 308 307 1071 
1072 219 218 1072 1070 219 1073 1070 1072 
1073 1071 1070 1074 1071 1073 1074 308 1071 
309 308 1074 1075 218 217 1075 1072 218 
1076 1072 1075 1076 1073 1072 1077 1073 1076 
1077 1074 1073 1078 1074 1077 1078 309 1074 
310 309 1078 1079 217 216 1079 1075 217 
1080 1075 1079 1080 1076 1075 1081 1076 1080 
1081 1077 1076 1082 1077 1081 1082 1078 1077 
1083 1078 1082 1083 310 1078 311 310 1083 
1084 216 215 1084 1079 216 1085 1079 1084 
1085 1080 1079 1086 1080 1085 1086 1081 1080 
1087 1081 1086 1087 1082 1081 1088 1082 1087 
1088 1083 1082 1089 1083 1088 1089 311 1083 
312 311 1089 1090 215 214 1090 1084 215 
1091 1084 1090 1091 1085 1084 1092 1085 1091 
1092 1086 1085 1093 1086 1092 1093 1087 1086 
1094 1087 1093 1094 1088 1087 1095 1088 1094 
1095 1089 1088 1096 1089 1095 1096 312 1089 
313 312 1096 1097 214 213 1097 1090 214 
1098 1090 1097 1098 1091 1090 1099 1091 1098 
1099 1092 1091 1100 1092 1099 1100 1093 1092 
1101 1093 1100 1101 1094 1093 1102 1094 1101 
1102 1095 1094 1103 1095 1102 1103 1096 1095 
1104 1096 1103 1104 313 1096 314 313 1104 
1105 213 212 1105 1097 213 1106 1097 1105 
1106 1098 1097 1107 1098 1106 1107 1099 1098 
1108 1099 1107 1108 1100 1099 1109 1100 1108 
1109 1101 1100 1110 1101 1109 1110 1102 1101 
1111 1102 1110 1111 1103 1102 1112 1103 1111 
1112 1104 1103 1113 1104 1112 1113 314 1104 
315 314 1113 1114 212 211 1114 1105 212 
1115 1105 1114 1115 1106 1105 1116 1106 1115 
1116 1107 1106 1117 1107 1116 1117 1108 1107 
1118 1108 1117 1118 1109 1108 1119 1109 1118 
1119 1110 1109 1120 1110 1119 1120 1111 1110 
1121 1111 1120 1121 1112 1111 1122 1112 1121 
1122 1113 1112 1123 1113 1122 1123 315 1113 
316 315 1123 1124 211 210 1124 1114 211 
1125 1114 1124 1125 1115 1114 1126 1115 1125 
1126 1116 1115 1127 1116 1126 1127 1117 1116 
1128 1117 1127 1128 1118 1117 1129 1118 1128 
1129 1119 1118 1130 1119 1129 1130 1120 1119 
1131 1120 1130 1131 1121 1120 1132 1121 1131 
1132 1122 1121 1133 1122 1132 1133 1123 1122 
1134 1123 1133 1134 316 1123 317 316 1134 
1135 210 209 1135 1124 210 1136 1124 1135 
1136 1125 1124 1137 1125 1136 1137 1126 1125 
1138 1126 1137 1138 1127 1126 1139 1127 1138 
1139 1128 1127 1140 1128 1139 1140 1129 1128 
1141 1129 1140 1141 1130 1129 1142 1130 1141 
1142 1131 1130 1143 1131 1142 1143 1132 1131 
1144 1132 1143 1144 1133 1132 1145 1133 1144 
1145 1134 1133 1146 1134 1145 1146 317 1134 
318 317 1146 1147 209 208 1147 1135 209 
1148 1135 1147 1148 1136 1135 1149 1136 1148 
1149 1137 1136 1150 1137 1149 1150 1138 1137 
1151 1138 1150 1151 1139 1138 1152 1139 1151 
1152 1140 1139 1153 1140 1152 1153 1141 1140 
1154 1141 1153 1154 1142 1141 1155 1142 1154 
1155 1143 1142 1156 1143 1155 1156 1144 1143 
1157 1144 1156 1157 1145 1144 1158 1145 1157 
1158 1146 1145 1159 1146 1158 1159 318 1146 
319 318 1159 236 208 3 236 1147 208 
237 1147 236 237 1148 1147 238 1148 237 
238 1149 1148 239 1149 238 239 1150 1149 
240 1150 239 240 1151 1150 241 1151 240 
241 1152 1151 242 1152 241 242 1153 1152 
243 1153 242 243 1154 1153 244 1154 243 
244 1155 1154 245 1155 244 245 1156 1155 
246 1156 245 246 1157 1156 247 1157 246 
247 1158 1157 248 1158 247 248 1159 1158 
249 1159 248 249 319 1159 8 319 249 
221 5 165 1160 165 164 1160 221 165 
220 221 1160 1161 164 163 1161 1160 164 
1162 1160 1161 1162 220 1160 219 220 1162 
1163 163 162 1163 1161 163 1164 1161 1163 
1164 1162 1161 1165 1162 1164 1165 219 1162 
218 219 1165 1166 162 161 1166 1163 162 
1167 1163 1166 1167 1164 1163 1168 1164 1167 
1168 1165 1164 1169 1165 1168 1169 218 1165 
217 218 1169 1170 161 160 1170 1166 161 
1171 1166 1170 1171 1167 1166 1172 1167 1171 
1172 1168 1167 1173 1168 1172 1173 1169 1168 
1174 1169 1173 1174 217 1169 216 217 1174 
1175 160 159 1175 1170 160 1176 1170 1175 
1176 1171 1170 1177 1171 1176 1177 1172 1171 
1178 1172 1177 1178 1173 1172 1179 1173 1178 
1179 1174 1173 1180 1174 1179 1180 216 1174 
215 216 1180 1181 159 158 1181 1175 159 
1182 1175 1181 1182 1176 1175 1183 1176 1182 
1183 1177 1176 1184 1177 1183 1184 1178 1177 
1185 1178 1184 1185 1179 1178 1186 1179 1185 
1186 1180 1179 1187 1180 1186 1187 215 1180 
214 215 1187 1188 158 157 1188 1181 158 
1189 1181 1188 1189 1182 1181 1190 1182 1189 
1190 1183 1182 1191 1183 1190 1191 1184 1183 
1192 1184 1191 1192 1185 1184 1193 1185 1192 
1193 1186 1185 1194 1186 1193 1194 1187 1186 
1195 1187 1194 1195 214 1187 213 214 1195 
1196 157 156 1196 1188 157 1197 1188 1196 
1197 1189 1188 1198 1189 1197 1198 1190 1189 
1199 1190 1198 1199 1191 1190 1200 1191 1199 
1200 1192 1191 1201 1192 1200 1201 1193 1192 
1202 1193 1201 1202 1194 1193 1203 1194 1202 
1203 1195 1194 1204 1195 1203 1204 213 1195 
212 213 1204 1205 156 155 1205 1196 156 
1206 1196 1205 1206 1197 1196 1207 1197 1206 
1207 1198 1197 1208 1198 1207 1208 1199 1198 
1209 1199 1208 1209 1200 1199 1210 1200 1209 
1210 1201 1200 1211 1201 1210 1211 1202 1201 
1212 1202 1211 1212 1203 1202 1213 1203 1212 
1213 1204 1203 1214 1204 1213 1214 212 1204 
211 212 1214 1215 155 154 1215 1205 155 
1216 1205 1215 1216 1206 1205 1217 1206 1216 
1217 1207 1206 1218 1207 1217 1218 1208 1207 
1219 1208 1218 1219 1209 1208 1220 1209 1219 
1220 1210 1209 1221 1210 1220 1221 1211 1210 
1222 1211 1221 1222 1212 1211 1223 1212 1222 
1223 1213 1212 1224 1213 1223 1224 1214 1213 
1225 1214 1224 1225 211 1214 210 211 1225 
1226 154 153 1226 1215 154 1227 1215 1226 
1227 1216 1215 1228 1216 1227 1228 1217 1216 
1229 1217 1228 1229 1218 1217 1230 1218 1229 
1230 1219 1218 1231 1219 1230 1231 1220 1219 
1232 1220 1231 1232 1221 1220 1233 1221 1232 
1233 1222 1221 1234 1222 1233 1234 1223 1222 
1235 1223 1234 1235 1224 1223 1236 1224 1235 
1236 1225 1224 1237 1225 1236 1237 210 1225 
209 210 1237 1238 153 152 1238 1226 153 
1239 1226 1238 1239 1227 1226 1240 1227 1239 
1240 1228 1227 1241 1228 1240 1241 1229 1228 
1242 1229 1241 1242 1230 1229 1243 1230 1242 
1243 1231 1230 1244 1231 1243 1244 1232 1231 
1245 1232 1244 1245 1233 1232 1246 1233 1245 
1246 1234 1233 1247 1234 1246 1247 1235 1234 
1248 1235 1247 1248 1236 1235 1249 1236 1248 
1249 1237 1236 1250 1237 1249 1250 209 1237 
208 209 1250 138 152 2 138 1238 152 
139 1238 138 139 1239 1238 140 1239 139 
140 1240 1239 141 1240 140 141 1241 1240 
142 1241 141 142 1242 1241 143 1242 142 
143 1243 1242 144 1243 143 144 1244 1243 
145 1244 144 145 1245 1244 146 1245 145 
146 1246 1245 147 1246 146 147 1247 1246 
148 1247 147 148 1248 1247 149 1248 148 
149 1249 1248 150 1249 149 150 1250 1249 
151 1250 150 151 208 1250 3 208 151 
138 2 166 1251 166 167 1251 138 166 
139 138 1251 1252 167 168 1252 1251 167 
1253 1251 1252 1253 139 1251 140 139 1253 
1254 168 169 1254 1252 168 1255 1252 1254 
1255 1253 1252 1256 1253 1255 1256 140 1253 
141 140 1256 1257 169 170 1257 1254 169 
1258 1254 1257 1258 1255 1254 1259 1255 1258 
1259 1256 1255 1260 1256 1259 1260 141 1256 
142 141 1260 1261 170 171 1261 1257 170 
1262 1257 1261 1262 1258 1257 1263 1258 1262 
1263 1259 1258 1264 1259 1263 1264 1260 1259 
1265 1260 1264 1265 142 1260 143 142 1265 
1266 171 172 1266 1261 171 1267 1261 1266 
1267 1262 1261 1268 1262 1267 1268 1263 1262 
1269 1263 1268 1269 1264 1263 1270 1264 1269 
1270 1265 1264 1271 1265 1270 1271 143 1265 
144 143 1271 1272 172 173 1272 1266 172 
1273 1266 1272 1273 1267 1266 1274 1267 1273 
1274 1268 1267 1275 1268 1274 1275 1269 1268 
1276 1269 1275 1276 1270 1269 1277 1270 1276 
1277 1271 1270 1278 1271 1277 1278 144 1271 
145 144 1278 1279 173 174 1279 1272 173 
1280 1272 1279 1280 1273 1272 1281 1273 1280 
1281 1274 1273 1282 1274 1281 1282 1275 1274 
1283 1275 1282 1283 1276 1275 1284 1276 1283 
1284 1277 1276 1285 1277 1284 1285 1278 1277 
1286 1278 1285 1286 145 1278 146 145 1286 
1287 174 175 1287 1279 174 1288 1279 1287 
1288 1280 1279 1289 1280 1288 1289 1281 1280 
1290 1281 1289 1290 1282 1281 1291 1282 1290 
1291 1283 1282 1292 1283 1291 1292 1284 1283 
1293 1284 1292 1293 1285 1284 1294 1285 1293 
1294 1286 1285 1295 1286 1294 1295 146 1286 
147 146 1295 1296 175 176 1296 1287 175 
1297 1287 1296 1297 1288 1287 1298 1288 1297 
1298 1289 1288 1299 1289 1298 1299 1290 1289 
1300 1290 1299 1300 1291 1290 1301 1291 1300 
1301 1292 1291 1302 1292 1301 1302 1293 1292 
1303 1293 1302 1303 1294 1293 1304 1294 1303 
1304 1295 1294 1305 1295 1304 1305 147 1295 
148 147 1305 1306 176 177 1306 1296 176 
1307 1296 1306 1307 1297 1296 1308 1297 1307 
1308 1298 1297 1309 1298 1308 1309 1299 1298 
1310 1299 1309 1310 1300 1299 1311 1300 1310 
1311 1301 1300 1312 1301 1311 1312 1302 1301 
1313 1302 1312 1313 1303 1302 1314 1303 1313 
1314 1304 1303 1315 1304 1314 1315 1305 1304 
1316 1305 1315 1316 148 1305 149 148 1316 
1317 177 178 1317 1306 177 1318 1306 1317 
1318 1307 1306 1319 1307 1318 1319 1308 1307 
1320 1308 1319 1320 1309 1308 1321 1309 1320 
1321 1310 1309 1322 1310 1321 1322 1311 1310 
1323 1311 1322 1323 1312 1311 1324 1312 1323 
1324 1313 1312 1325 1313 1324 1325 1314 1313 
1326 1314 1325 1326 1315 1314 1327 1315 1326 
1327 1316 1315 1328 1316 1327 1328 149 1316 
150 149 1328 1329 178 179 1329 1317 178 
1330 1317 1329 1330 1318 1317 1331 1318 1330 
1331 1319 1318 1332 1319 1331 1332 1320 1319 
1333 1320 1332 1333 1321 1320 1334 1321 1333 
1334 1322 1321 1335 1322 1334 1335 1323 1322 
1336 1323 1335 1336 1324 1323 1337 1324 1336 
1337 1325 1324 1338 1325 1337 1338 1326 1325 
1339 1326 1338 1339 1327 1326 1340 1327 1339 
1340 1328 1327 1341 1328 1340 1341 150 1328 
151 150 1341 235 179 7 235 1329 179 
234 1329 235 234 1330 1329 233 1330 234 
233 1331 1330 232 1331 233 232 1332 1331 
231 1332 232 231 1333 1332 230 1333 231 
230 1334 1333 229 1334 230 229 1335 1334 
228 1335 229 228 1336 1335 227 1336 228 
227 1337 1336 226 1337 227 226 1338 1337 
225 1338 226 225 1339 1338 224 1339 225 
224 1340 1339 223 1340 224 223 1341 1340 
222 1341 223 222 151 1341 3 151 222 
235 7 376 1342 376 377 1342 235 376 
234 235 1342 1343 377 378 1343 1342 377 
1344 1342 1343 1344 234 1342 233 234 1344 
1345 378 379 1345 1343 378 1346 1343 1345 
1346 1344 1343 1347 1344 1346 1347 233 1344 
232 233 1347 1348 379 380 1348 1345 379 
1349 1345 1348 1349 1346 1345 1350 1346 1349 
1350 1347 1346 1351 1347 1350 1351 232 1347 
231 232 1351 1352 380 381 1352 1348 380 
1353 1348 1352 1353 1349 1348 1354 1349 1353 
1354 1350 1349 1355 1350 1354 1355 1351 1350 
1356 1351 1355 1356 231 1351 230 231 1356 
1357 381 382 1357 1352 381 1358 1352 1357 
1358 1353 1352 1359 1353 1358 1359 1354 1353 
1360 1354 1359 1360 1355 1354 1361 1355 1360 
1361 1356 1355 1362 1356 1361 1362 230 1356 
229 230 1362 1363 382 383 1363 1357 382 
1364 1357 1363 1364 1358 1357 1365 1358 1364 
1365 1359 1358 1366 1359 1365 1366 1360 1359 
1367 1360 1366 1367 1361 1360 1368 1361 1367 
1368 1362 1361 1369 1362 1368 1369 229 1362 
228 229 1369 1370 383 384 1370 1363 383 
1371 1363 1370 1371 1364 1363 1372 1364 1371 
1372 1365 1364 1373 1365 1372 1373 1366 1365 
1374 1366 1373 1374 1367 1366 1375 1367 1374 
1375 1368 1367 1376 1368 1375 1376 1369 1368 
1377 1369 1376 1377 228 1369 227 228 1377 
1378 384 385 1378 1370 384 1379 1370 1378 
1379 1371 1370 1380 1371 1379 1380 1372 1371 
1381 1372 1380 1381 1373 1372 1382 1373 1381 
1382 1374 1373 1383 1374 1382 1383 1375 1374 
1384 1375 1383 1384 1376 1375 1385 1376 1384 
1385 1377 1376 1386 1377 1385 1386 227 1377 
226 227 1386 1387 385 386 1387 1378 385 
1388 1378 1387 1388 1379 1378 1389 1379 1388 
1389 1380 1379 1390 1380 1389 1390 1381 1380 
1391 1381 1390 1391 1382 1381 1392 1382 1391 
1392 1383 1382 1393 1383 1392 1393 1384 1383 
1394 1384 1393 1394 1385 1384 1395 1385 1394 
1395 1386 1385 1396 1386 1395 1396 226 1386 
225 226 1396 1397 386 387 1397 1387 386 
1398 1387 1397 1398 1388 1387 1399 1388 1398 
1399 1389 1388 1400 1389 1399 1400 1390 1389 
1401 1390 1400 1401 1391 1390 1402 1391 1401 
1402 1392 1391 1403 1392 1402 1403 1393 1392 
1404 1393 1403 1404 1394 1393 1405 1394 1404 
1405 1395 1394 1406 1395 1405 1406 1396 1395 
1407 1396 1406 1407 225 1396 224 225 1407 
1408 387 388 1408 1397 387 1409 1397 1408 
1409 1398 1397 1410 1398 1409 1410 1399 1398 
1411 1399 1410 1411 1400 1399 1412 1400 1411 
1412 1401 1400 1413 1401 1412 1413 1402 1401 
1414 1402 1413 1414 1403 1402 1415 1403 1414 
1415 1404 1403 1416 1404 1415 1416 1405 1404 
1417 1405 1416 1417 1406 1405 1418 1406 1417 
1418 1407 1406 1419 1407 1418 1419 224 1407 
223 224 1419 1420 388 389 1420 1408 388 
1421 1408 1420 1421 1409 1408 1422 1409 1421 
1422 1410 1409 1423 1410 1422 1423 1411 1410 
1424 1411 1423 1424 1412 1411 1425 1412 1424 
1425 1413 1412 1426 1413 1425 1426 1414 1413 
1427 1414 1426 1427 1415 1414 1428 1415 1427 
1428 1416 1415 1429 1416 1428 1429 1417 1416 
1430 1417 1429 1430 1418 1417 1431 1418 1430 
1431 1419 1418 1432 1419 1431 1432 223 1419 
222 223 1432 263 389 10 263 1420 389 
262 1420 263 262 1421 1420 261 1421 262 
261 1422 1421 260 1422 261 260 1423 1422 
259 1423 260 259 1424 1423 258 1424 259 
258 1425 1424 257 1425 258 257 1426 1425 
256 1426 257 256 1427 1426 255 1427 256 
255 1428 1427 254 1428 255 254 1429 1428 
253 1429 254 253 1430 1429 252 1430 253 
252 1431 1430 251 1431 252 251 1432 1431 
250 1432 251 250 222 1432 3 222 250 
376 7 347 1433 347 346 1433 376 347 
377 376 1433 1434 346 345 1434 1433 346 
1435 1433 1434 1435 377 1433 378 377 1435 
1436 345 344 1436 1434 345 1437 1434 1436 
1437 1435 1434 1438 1435 1437 1438 378 1435 
379 378 1438 1439 344 343 1439 1436 344 
1440 1436 1439 1440 1437 1436 1441 1437 1440 
1441 1438 1437 1442 1438 1441 1442 379 1438 
380 379 1442 1443 343 342 1443 1439 343 
1444 1439 1443 1444 1440 1439 1445 1440 1444 
1445 1441 1440 1446 1441 1445 1446 1442 1441 
1447 1442 1446 1447 380 1442 381 380 1447 
1448 342 341 1448 1443 342 1449 1443 1448 
1449 1444 1443 1450 1444 1449 1450 1445 1444 
1451 1445 1450 1451 1446 1445 1452 1446 1451 
1452 1447 1446 1453 1447 1452 1453 381 1447 
382 381 1453 1454 341 340 1454 1448 341 
1455 1448 1454 1455 1449 1448 1456 1449 1455 
1456 1450 1449 1457 1450 1456 1457 1451 1450 
1458 1451 1457 1458 1452 1451 1459 1452 1458 
1459 1453 1452 1460 1453 1459 1460 382 1453 
383 382 1460 1461 340 339 1461 1454 340 
1462 1454 1461 1462 1455 1454 1463 1455 1462 
1463 1456 1455 1464 1456 1463 1464 1457 1456 
1465 1457 1464 1465 1458 1457 1466 1458 1465 
1466 1459 1458 1467 1459 1466 1467 1460 1459 
1468 1460 1467 1468 383 1460 384 383 1468 
1469 339 338 1469 1461 339 1470 1461 1469 
1470 1462 1461 1471 1462 1470 1471 1463 1462 
1472 1463 1471 1472 1464 1463 1473 1464 1472 
1473 1465 1464 1474 1465 1473 1474 1466 1465 
1475 1466 1474 1475 1467 1466 1476 1467 1475 
1476 1468 1467 1477 1468 1476 1477 384 1468 
385 384 1477 1478 338 337 1478 1469 338 
1479 1469 1478 1479 1470 1469 1480 1470 1479 
1480 1471 1470 1481 1471 1480 1481 1472 1471 
1482 1472 1481 1482 1473 1472 1483 1473 1482 
1483 1474 1473 1484 1474 1483 1484 1475 1474 
1485 1475 1484 1485 1476 1475 1486 1476 1485 
1486 1477 1476 1487 1477 1486 1487 385 1477 
386 385 1487 1488 337 336 1488 1478 337 
1489 1478 1488 1489 1479 1478 1490 1479 1489 
1490 1480 1479 1491 1480 1490 1491 1481 1480 
1492 1481 1491 1492 1482 1481 1493 1482 1492 
1493 1483 1482 1494 1483 1493 1494 1484 1483 
1495 1484 1494 1495 1485 1484 1496 1485 1495 
1496 1486 1485 1497 1486 1496 1497 1487 1486 
1498 1487 1497 1498 386 1487 387 386 1498 
1499 336 335 1499 1488 336 1500 1488 1499 
1500 1489 1488 1501 1489 1500 1501 1490 1489 
1502 1490 1501 1502 1491 1490 1503 1491 1502 
1503 1492 1491 1504 1492 1503 1504 1493 1492 
1505 1493 1504 1505 1494 1493 1506 1494 1505 
1506 1495 1494 1507 1495 1506 1507 1496 1495 
1508 1496 1507 1508 1497 1496 1509 1497 1508 
1509 1498 1497 1510 1498 1509 1510 387 1498 
388 387 1510 1511 335 334 1511 1499 335 
1512 1499 1511 1512 1500 1499 1513 1500 1512 
1513 1501 1500 1514 1501 1513 1514 1502 1501 
1515 1502 1514 1515 1503 1502 1516 1503 1515 
1516 1504 1503 1517 1504 1516 1517 1505 1504 
1518 1505 1517 1518 1506 1505 1519 1506 1518 
1519 1507 1506 1520 1507 1519 1520 1508 1507 
1521 1508 1520 1521 1509 1508 1522 1509 1521 
1522 1510 1509 1523 1510 1522 1523 388 1510 
389 388 1523 348 334 6 348 1511 334 
349 1511 348 349 1512 1511 350 1512 349 
350 1513 1512 351 1513 350 351 1514 1513 
352 1514 351 352 1515 1514 353 1515 352 
353 1516 1515 354 1516 353 354 1517 1516 
355 1517 354 355 1518 1517 356 1518 355 
356 1519 1518 357 1519 356 357 1520 1519 
358 1520 357 358 1521 1520 359 1521 358 
359 1522 1521 360 1522 359 360 1523 1522 
361 1523 360 361 389 1523 10 389 361 
347 7 390 1524 390 391 1524 347 390 
346 347 1524 1525 391 392 1525 1524 391 
1526 1524 1525 1526 346 1524 345 346 1526 
1527 392 393 1527 1525 392 1528 1525 1527 
1528 1526 1525 1529 1526 1528 1529 345 1526 
344 345 1529 1530 393 394 1530 1527 393 
1531 1527 1530 1531 1528 1527 1532 1528 1531 
1532 1529 1528 1533 1529 1532 1533 344 1529 
343 344 1533 1534 394 395 1534 1530 394 
1535 1530 1534 1535 1531 1530 1536 1531 1535 
1536 1532 1531 1537 1532 1536 1537 1533 1532 
1538 1533 1537 1538 343 1533 342 343 1538 
1539 395 396 1539 1534 395 1540 1534 1539 
1540 1535 1534 1541 1535 1540 1541 1536 1535 
1542 1536 1541 1542 1537 1536 1543 1537 1542 
1543 1538 1537 1544 1538 1543 1544 342 1538 
341 342 1544 1545 396 397 1545 1539 396 
1546 1539 1545 1546 1540 1539 1547 1540 1546 
1547 1541 1540 1548 1541 1547 1548 1542 1541 
1549 1542 1548 1549 1543 1542 1550 1543 1549 
1550 1544 1543 1551 1544 1550 1551 341 1544 
340 341 1551 1552 397 398 1552 1545 397 
1553 1545 1552 1553 1546 1545 1554 1546 1553 
1554 1547 1546 1555 1547 1554 1555 1548 1547 
1556 1548 1555 1556 1549 1548 1557 1549 1556 
1557 1550 1549 1558 1550 1557 1558 1551 1550 
1559 1551 1558 1559 340 1551 339 340 1559 
1560 398 399 1560 1552 398 1561 1552 1560 
1561 1553 1552 1562 1553 1561 1562 1554 1553 
1563 1554 1562 1563 1555 1554 1564 1555 1563 
1564 1556 1555 1565 1556 1564 1565 1557 1556 
1566 1557 1565 1566 1558 1557 1567 1558 1566 
1567 1559 1558 1568 1559 1567 1568 339 1559 
338 339 1568 1569 399 400 1569 1560 399 
1570 1560 1569 1570 1561 1560 1571 1561 1570 
1571 1562 1561 1572 1562 1571 1572 1563 1562 
1573 1563 1572 1573 1564 1563 1574 1564 1573 
1574 1565 1564 1575 1565 1574 1575 1566 1565 
1576 1566 1575 1576 1567 1566 1577 1567 1576 
1577 1568 1567 1578 1568 1577 1578 338 1568 
337 338 1578 1579 400 401 1579 1569 400 
1580 1569 1579 1580 1570 1569 1581 1570 1580 
1581 1571 1570 1582 1571 1581 1582 1572 1571 
1583 1572 1582 1583 1573 1572 1584 1573 1583 
1584 1574 1573 1585 1574 1584 1585 1575 1574 
1586 1575 1585 1586 1576 1575 1587 1576 1586 
1587 1577 1576 1588 1577 1587 1588 1578 1577 
1589 1578 1588 1589 337 1578 336 337 1589 
1590 401 402 1590 1579 401 1591 1579 1590 
1591 1580 1579 1592 1580 1591 1592 1581 1580 
1593 1581 1592 1593 1582 1581 1594 1582 1593 
1594 1583 1582 1595 1583 1594 1595 1584 1583 
1596 1584 1595 1596 1585 1584 1597 1585 1596 
1597 1586 1585 1598 1586 1597 1598 1587 1586 
1599 1587 1598 1599 1588 1587 1600 1588 1599 
1600 1589 1588 1601 1589 1600 1601 336 1589 
335 336 1601 1602 402 403 1602 1590 402 
1603 1590 1602 1603 1591 1590 1604 1591 1603 
1604 1592 1591 1605 1592 1604 1605 1593 1592 
1606 1593 1605 1606 1594 1593 1607 1594 1606 
1607 1595 1594 1608 1595 1607 1608 1596 1595 
1609 1596 1608 1609 1597 1596 1610 1597 1609 
1610 1598 1597 1611 1598 1610 1611 1599 1598 
1612 1599 1611 1612 1600 1599 1613 1600 1612 
1613 1601 1600 1614 1601 1613 1614 335 1601 
334 335 1614 375 403 11 375 1602 403 
374 1602 375 374 1603 1602 373 1603 374 
373 1604 1603 372 1604 373 372 1605 1604 
371 1605 372 371 1606 1605 370 1606 371 
370 1607 1606 369 1607 370 369 1608 1607 
368 1608 369 368 1609 1608 367 1609 368 
367 1610 1609 366 1610 367 366 1611 1610 
365 1611 366 365 1612 1611 364 1612 365 
364 1613 1612 363 1613 364 363 1614 1613 
362 1614 363 362 334 1614 6 334 362 
375 11 81 1615 81 80 1615 375 81 
374 375 1615 1616 80 79 1616 1615 80 
1617 1615 1616 1617 374 1615 373 374 1617 
1618 79 78 1618 1616 79 1619 1616 1618 
1619 1617 1616 1620 1617 1619 1620 373 1617 
372 373 1620 1621 78 77 1621 1618 78 
1622 1618 1621 1622 1619 1618 1623 1619 1622 
1623 1620 1619 1624 1620 1623 1624 372 1620 
371 372 1624 1625 77 76 1625 1621 77 
1626 1621 1625 1626 1622 1621 1627 1622 1626 
1627 1623 1622 1628 1623 1627 1628 1624 1623 
1629 1624 1628 1629 371 1624 370 371 1629 
1630 76 75 1630 1625 76 1631 1625 1630 
1631 1626 1625 1632 1626 1631 1632 1627 1626 
1633 1627 1632 1633 1628 1627 1634 1628 1633 
1634 1629 1628 1635 1629 1634 1635 370 1629 
369 370 1635 1636 75 74 1636 1630 75 
1637 1630 1636 1637 1631 1630 1638 1631 1637 
1638 1632 1631 1639 1632 1638 1639 1633 1632 
1640 1633 1639 1640 1634 1633 1641 1634 1640 
1641 1635 1634 1642 1635 1641 1642 369 1635 
368 369 1642 1643 74 73 1643 1636 74 
1644 1636 1643 1644 1637 1636 1645 1637 1644 
1645 1638 1637 1646 1638 1645 1646 1639 1638 
1647 1639 1646 1647 1640 1639 1648 1640 1647 
1648 1641 1640 1649 1641 1648 1649 1642 1641 
1650 1642 1649 1650 368 1642 367 368 1650 
1651 73 72 1651 1643 73 1652 1643 1651 
1652 1644 1643 1653 1644 1652 1653 1645 1644 
1654 1645 1653 1654 1646 1645 1655 1646 1654 
1655 1647 1646 1656 1647 1655 1656 1648 1647 
1657 1648 1656 1657 1649 1648 1658 1649 1657 
1658 1650 1649 1659 1650 1658 1659 367 1650 
366 367 1659 1660 72 71 1660 1651 72 
1661 1651 1660 1661 1652 1651 1662 1652 1661 
1662 1653 1652 1663 1653 1662 1663 1654 1653 
1664 1654 1663 1664 1655 1654 1665 1655 1664 
1665 1656 1655 1666 1656 1665 1666 1657 1656 
1667 1657 1666 1667 1658 1657 1668 1658 1667 
1668 1659 1658 1669 1659 1668 1669 366 1659 
365 366 1669 1670 71 70 1670 1660 71 
1671 1660 1670 1671 1661 1660 1672 1661 1671 
1672 1662 1661 1673 1662 1672 1673 1663 1662 
1674 1663 1673 1674 1664 1663 1675 1664 1674 
1675 1665 1664 1676 1665 1675 1676 1666 1665 
1677 1666 1676 1677 1667 1666 1678 1667 1677 
1678 1668 1667 1679 1668 1678 1679 1669 1668 
1680 1669 1679 1680 365 1669 364 365 1680 
1681 70 69 1681 1670 70 1682 1670 1681 
1682 1671 1670 1683 1671 1682 1683 1672 1671 
1684 1672 1683 1684 1673 1672 1685 1673 1684 
1685 1674 1673 1686 1674 1685 1686 1675 1674 
1687 1675 1686 1687 1676 1675 1688 1676 1687 
1688 1677 1676 1689 1677 1688 1689 1678 1677 
1690 1678 1689 1690 1679 1678 1691 1679 1690 
1691 1680 1679 1692 1680 1691 1692 364 1680 
363 364 1692 1693 69 68 1693 1681 69 
1694 1681 1693 1694 1682 1681 1695 1682 1694 
1695 1683 1682 1696 1683 1695 1696 1684 1683 
1697 1684 1696 1697 1685 1684 1698 1685 1697 
1698 1686 1685 1699 1686 1698 1699 1687 1686 
1700 1687 1699 1700 1688 1687 1701 1688 1700 
1701 1689 1688 1702 1689 1701 1702 1690 1689 
1703 1690 1702 1703 1691 1690 1704 1691 1703 
1704 1692 1691 1705 1692 1704 1705 363 1692 
362 363 1705 40 68 0 40 1693 68 
41 1693 40 41 1694 1693 42 1694 41 
42 1695 1694 43 1695 42 43 1696 1695 
44 1696 43 44 1697 1696 45 1697 44 
45 1698 1697 46 1698 45 46 1699 1698 
47 1699 46 47 1700 1699 48 1700 47 
48 1701 1700 49 1701 48 49 1702 1701 
50 1702 49 50 1703 1702 51 1703 50 
51 1704 1703 52 1704 51 52 1705 1704 
53 1705 52 53 362 1705 6 362 53 
40 0 12 1706 12 13 1706 40 12 
41 40 1706 1707 13 14 1707 1706 13 
1708 1706 1707 1708 41 1706 42 41 1708 
1709 14 15 1709 1707 14 1710 1707 1709 
1710 1708 1707 1711 1708 1710 1711 42 1708 
43 42 1711 1712 15 16 1712 1709 15 
1713 1709 1712 1713 1710 1709 1714 1710 1713 
1714 1711 1710 1715 1711 1714 1715 43 1711 
44 43 1715 1716 16 17 1716 1712 16 
1717 1712 1716 1717 1713 1712 1718 1713 1717 
1718 1714 1713 1719 1714 1718 1719 1715 1714 
1720 1715 1719 1720 44 1715 45 44 1720 
1721 17 18 1721 1716 17 1722 1716 1721 
1722 1717 1716 1723 1717 1722 1723 1718 1717 
1724 1718 1723 1724 1719 1718 1725 1719 1724 
1725 1720 1719 1726 1720 1725 1726 45 1720 
46 45 1726 1727 18 19 1727 1721 18 
1728 1721 1727 1728 1722 1721 1729 1722 1728 
1729 1723 1722 1730 1723 1729 1730 1724 1723 
1731 1724 1730 1731 1725 1724 1732 1725 1731 
1732 1726 1725 1733 1726 1732 1733 46 1726 
47 46 1733 1734 19 20 1734 1727 19 
1735 1727 1734 1735 1728 1727 1736 1728 1735 
1736 1729 1728 1737 1729 1736 1737 1730 1729 
1738 1730 1737 1738 1731 1730 1739 1731 1738 
1739 1732 1731 1740 1732 1739 1740 1733 1732 
1741 1733 1740 1741 47 1733 48 47 1741 
1742 20 21 1742 1734 20 1743 1734 1742 
1743 1735 1734 1744 1735 1743 1744 1736 1735 
1745 1736 1744 1745 1737 1736 1746 1737 1745 
1746 1738 1737 1747 1738 1746 1747 1739 1738 
1748 1739 1747 1748 1740 1739 1749 1740 1748 
1749 1741 1740 1750 1741 1749 1750 48 1741 
49 48 1750 1751 21 22 1751 1742 21 
1752 1742 1751 1752 1743 1742 1753 1743 1752 
1753 1744 1743 1754 1744 1753 1754 1745 1744 
1755 1745 1754 1755 1746 1745 1756 1746 1755 
1756 1747 1746 1757 1747 1756 1757 1748 1747 
1758 1748 1757 1758 1749 1748 1759 1749 1758 
1759 1750 1749 1760 1750 1759 1760 49 1750 
50 49 1760 1761 22 23 1761 1751 22 
1762 1751 1761 1762 1752 1751 1763 1752 1762 
1763 1753 1752 1764 1753 1763 1764 1754 1753 
1765 1754 1764 1765 1755 1754 1766 1755 1765 
1766 1756 1755 1767 1756 1766 1767 1757 1756 
1768 1757 1767 1768 1758 1757 1769 1758 1768 
1769 1759 1758 1770 1759 1769 1770 1760 1759 
1771 1760 1770 1771 50 1760 51 50 1771 
1772 23 24 1772 1761 23 1773 1761 1772 
1773 1762 1761 1774 1762 1773 1774 1763 1762 
1775 1763 1774 1775 1764 1763 1776 1764 1775 
1776 1765 1764 1777 1765 1776 1777 1766 1765 
1778 1766 1777 1778 1767 1766 1779 1767 1778 
1779 1768 1767 1780 1768 1779 1780 1769 1768 
1781 1769 1780 1781 1770 1769 1782 1770 1781 
1782 1771 1770 1783 1771 1782 1783 51 1771 
52 51 1783 1784 24 25 1784 1772 24 
1785 1772 1784 1785 1773 1772 1786 1773 1785 
1786 1774 1773 1787 1774 1786 1787 1775 1774 
1788 1775 1787 1788 1776 1775 1789 1776 1788 
1789 1777 1776 1790 1777 1789 1790 1778 1777 
1791 1778 1790 1791 1779 1778 1792 1779 1791 
1792 1780 1779 1793 1780 1792 1793 1781 1780 
1794 1781 1793 1794 1782 1781 1795 1782 1794 
1795 1783 1782 1796 1783 1795 1796 52 1783 
53 52 1796 96 25 1 96 1784 25 
97 1784 96 97 1785 1784 98 1785 97 
98 1786 1785 99 1786 98 99 1787 1786 
100 1787 99 100 1788 1787 101 1788 100 
101 1789 1788 102 1789 101 102 1790 1789 
103 1790 102 103 1791 1790 104 1791 103 
104 1792 1791 105 1792 104 105 1793 1792 
106 1793 105 106 1794 1793 107 1794 106 
107 1795 1794 108 1795 107 108 1796 1795 
109 1796 108 109 53 1796 6 53 109 
348 6 109 1797 109 108 1797 348 109 
349 348 1797 1798 108 107 1798 1797 108 
1799 1797 1798 1799 349 1797 350 349 1799 
1800 107 106 1800 1798 107 1801 1798 1800 
1801 1799 1798 1802 1799 1801 1802 350 1799 
351 350 1802 1803 106 105 1803 1800 106 
1804 1800 1803 1804 1801 1800 1805 1801 1804 
1805 1802 1801 1806 1802 1805 1806 351 1802 
352 351 1806 1807 105 104 1807 1803 105 
1808 1803 1807 1808 1804 1803 1809 1804 1808 
1809 1805 1804 1810 1805 1809 1810 1806 1805 
1811 1806 1810 1811 352 1806 353 352 1811 
1812 104 103 1812 1807 104 1813 1807 1812 
1813 1808 1807 1814 1808 1813 1814 1809 1808 
1815 1809 1814 1815 1810 1809 1816 1810 1815 
1816 1811 1810 1817 1811 1816 1817 353 1811 
354 353 1817 1818 103 102 1818 1812 103 
1819 1812 1818 1819 1813 1812 1820 1813 1819 
1820 1814 1813 1821 1814 1820 1821 1815 1814 
1822 1815 1821 1822 1816 1815 1823 1816 1822 
1823 1817 1816 1824 1817 1823 1824 354 1817 
355 354 1824 1825 102 101 1825 1818 102 
1826 1818 1825 1826 1819 1818 1827 1819 1826 
1827 1820 1819 1828 1820 1827 1828 1821 1820 
1829 1821 1828 1829 1822 1821 1830 1822 1829 
1830 1823 1822 1831 1823 1830 1831 1824 1823 
1832 1824 1831 1832 355 1824 356 355 1832 
1833 101 100 1833 1825 101 1834 1825 1833 
1834 1826 1825 1835 1826 1834 1835 1827 1826 
1836 1827 1835 1836 1828 1827 1837 1828 1836 
1837 1829 1828 1838 1829 1837 1838 1830 1829 
1839 1830 1838 1839 1831 1830 1840 1831 1839 
1840 1832 1831 1841 1832 1840 1841 356 1832 
357 356 1841 1842 100 99 1842 1833 100 
1843 1833 1842 1843 1834 1833 1844 1834 1843 
1844 1835 1834 1845 1835 1844 1845 1836 1835 
1846 1836 1845 1846 1837 1836 1847 1837 1846 
1847 1838 1837 1848 1838 1847 1848 1839 1838 
1849 1839 1848 1849 1840 1839 1850 1840 1849 
1850 1841 1840 1851 1841 1850 1851 357 1841 
358 357 1851 1852 99 98 1852 1842 99 
1853 1842 1852 1853 1843 1842 1854 1843 1853 
1854 1844 1843 1855 1844 1854 1855 1845 1844 
1856 1845 1855 1856 1846 1845 1857 1846 1856 
1857 1847 1846 1858 1847 1857 1858 1848 1847 
1859 1848 1858 1859 1849 1848 1860 1849 1859 
1860 1850 1849 1861 1850 1860 1861 1851 1850 
1862 1851 1861 1862 358 1851 359 358 1862 
1863 98 97 1863 1852 98 1864 1852 1863 
1864 1853 1852 1865 1853 1864 1865 1854 1853 
1866 1854 1865 1866 1855 1854 1867 1855 1866 
1867 1856 1855 1868 1856 1867 1868 1857 1856 
1869 1857 1868 1869 1858 1857 1870 1858 1869 
1870 1859 1858 1871 1859 1870 1871 1860 1859 
1872 1860 1871 1872 1861 1860 1873 1861 1872 
1873 1862 1861 1874 1862 1873 1874 359 1862 
360 359 1874 1875 97 96 1875 1863 97 
1876 1863 1875 1876 1864 1863 1877 1864 1876 
1877 1865 1864 1878 1865 1877 1878 1866 1865 
1879 1866 1878 1879 1867 1866 1880 1867 1879 
1880 1868 1867 1881 1868 1880 1881 1869 1868 
1882 1869 1881 1882 1870 1869 1883 1870 1882 
1883 1871 1870 1884 1871 1883 1884 1872 1871 
1885 1872 1884 1885 1873 1872 1886 1873 1885 
1886 1874 1873 1887 1874 1886 1887 360 1874 
361 360 1887 124 96 1 124 1875 96 
125 1875 124 125 1876 1875 126 1876 125 
126 1877 1876 127 1877 126 127 1878 1877 
128 1878 127 128 1879 1878 129 1879 128 
129 1880 1879 130 1880 129 130 1881 1880 
131 1881 130 131 1882 1881 132 1882 131 
132 1883 1882 133 1883 132 133 1884 1883 
134 1884 133 134 1885 1884 135 1885 134 
135 1886 1885 136 1886 135 136 1887 1886 
137 1887 136 137 361 1887 10 361 137 
418 9 67 1888 67 66 1888 418 67 
419 418 1888 1889 66 65 1889 1888 66 
1890 1888 1889 1890 419 1888 420 419 1890 
1891 65 64 1891 1889 65 1892 1889 1891 
1892 1890 1889 1893 1890 1892 1893 420 1890 
421 420 1893 1894 64 63 1894 1891 64 
1895 1891 1894 1895 1892 1891 1896 1892 1895 
1896 1893 1892 1897 1893 1896 1897 421 1893 
422 421 1897 1898 63 62 1898 1894 63 
1899 1894 1898 1899 1895 1894 1900 1895 1899 
1900 1896 1895 1901 1896 1900 1901 1897 1896 
1902 1897 1901 1902 422 1897 423 422 1902 
1903 62 61 1903 1898 62 1904 1898 1903 
1904 1899 1898 1905 1899 1904 1905 1900 1899 
1906 1900 1905 1906 1901 1900 1907 1901 1906 
1907 1902 1901 1908 1902 1907 1908 423 1902 
424 423 1908 1909 61 60 1909 1903 61 
1910 1903 1909 1910 1904 1903 1911 1904 1910 
1911 1905 1904 1912 1905 1911 1912 1906 1905 
1913 1906 1912 1913 1907 1906 1914 1907 1913 
1914 1908 1907 1915 1908 1914 1915 424 1908 
425 424 1915 1916 60 59 1916 1909 60 
1917 1909 1916 1917 1910 1909 1918 1910 1917 
1918 1911 1910 1919 1911 1918 1919 1912 1911 
1920 1912 1919 1920 1913 1912 1921 1913 1920 
1921 1914 1913 1922 1914 1921 1922 1915 1914 
1923 1915 1922 1923 425 1915 426 425 1923 
1924 59 58 1924 1916 59 1925 1916 1924 
1925 1917 1916 1926 1917 1925 1926 1918 1917 
1927 1918 1926 1927 1919 1918 1928 1919 1927 
1928 1920 1919 1929 1920 1928 1929 1921 1920 
1930 1921 1929 1930 1922 1921 1931 1922 1930 
1931 1923 1922 1932 1923 1931 1932 426 1923 
427 426 1932 1933 58 57 1933 1924 58 
1934 1924 1933 1934 1925 1924 1935 1925 1934 
1935 1926 1925 1936 1926 1935 1936 1927 1926 
1937 1927 1936 1937 1928 1927 1938 1928 1937 
1938 1929 1928 1939 1929 1938 1939 1930 1929 
1940 1930 1939 1940 1931 1930 1941 1931 1940 
1941 1932 1931 1942 1932 1941 1942 427 1932 
428 427 1942 1943 57 56 1943 1933 57 
1944 1933 1943 1944 1934 1933 1945 1934 1944 
1945 1935 1934 1946 1935 1945 1946 1936 1935 
1947 1936 1946 1947 1937 1936 1948 1937 1947 
1948 1938 1937 1949 1938 1948 1949 1939 1938 
1950 1939 1949 1950 1940 1939 1951 1940 1950 
1951 1941 1940 1952 1941 1951 1952 1942 1941 
1953 1942 1952 1953 428 1942 429 428 1953 
1954 56 55 1954 1943 56 1955 1943 1954 
1955 1944 1943 1956 1944 1955 1956 1945 1944 
1957 1945 1956 1957 1946 1945 1958 1946 1957 
1958 1947 1946 1959 1947 1958 1959 1948 1947 
1960 1948 1959 1960 1949 1948 1961 1949 1960 
1961 1950 1949 1962 1950 1961 1962 1951 1950 
1963 1951 1962 1963 1952 1951 1964 1952 1963 
1964 1953 1952 1965 1953 1964 1965 429 1953 
430 429 1965 1966 55 54 1966 1954 55 
1967 1954 1966 1967 1955 1954 1968 1955 1967 
1968 1956 1955 1969 1956 1968 1969 1957 1956 
1970 1957 1969 1970 1958 1957 1971 1958 1970 
1971 1959 1958 1972 1959 1971 1972 1960 1959 
1973 1960 1972 1973 1961 1960 1974 1961 1973 
1974 1962 1961 1975 1962 1974 1975 1963 1962 
1976 1963 1975 1976 1964 1963 1977 1964 1976 
1977 1965 1964 1978 1965 1977 1978 430 1965 
431 430 1978 68 54 0 68 1966 54 
69 1966 68 69 1967 1966 70 1967 69 
70 1968 1967 71 1968 70 71 1969 1968 
72 1969 71 72 1970 1969 73 1970 72 
73 1971 1970 74 1971 73 74 1972 1971 
75 1972 74 75 1973 1972 76 1973 75 
76 1974 1973 77 1974 76 77 1975 1974 
78 1975 77 78 1976 1975 79 1976 78 
79 1977 1976 80 1977 79 80 1978 1977 
81 1978 80 81 431 1978 11 431 81 
193 9 418 1979 418 419 1979 193 418 
192 193 1979 1980 419 420 1980 1979 419 
1981 1979 1980 1981 192 1979 191 192 1981 
1982 420 421 1982 1980 420 1983 1980 1982 
1983 1981 1980 1984 1981 1983 1984 191 1981 
190 191 1984 1985 421 422 1985 1982 421 
1986 1982 1985 1986 1983 1982 1987 1983 1986 
1987 1984 1983 1988 1984 1987 1988 190 1984 
189 190 1988 1989 422 423 1989 1985 422 
1990 1985 1989 1990 1986 1985 1991 1986 1990 
1991 1987 1986 1992 1987 1991 1992 1988 1987 
1993 1988 1992 1993 189 1988 188 189 1993 
1994 423 424 1994 1989 423 1995 1989 1994 
1995 1990 1989 1996 1990 1995 1996 1991 1990 
1997 1991 1996 1997 1992 1991 1998 1992 1997 
1998 1993 1992 1999 1993 1998 1999 188 1993 
187 188 1999 2000 424 425 2000 1994 424 
2001 1994 2000 2001 1995 1994 2002 1995 2001 
2002 1996 1995 2003 1996 2002 2003 1997 1996 
2004 1997 2003 2004 1998 1997 2005 1998 2004 
2005 1999 1998 2006 1999 2005 2006 187 1999 
186 187 2006 2007 425 426 2007 2000 425 
2008 2000 2007 2008 2001 2000 2009 2001 2008 
2009 2002 2001 2010 2002 2009 2010 2003 2002 
2011 2003 2010 2011 2004 2003 2012 2004 2011 
2012 2005 2004 2013 2005 2012 2013 2006 2005 
2014 2006 2013 2014 186 2006 185 186 2014 
2015 426 427 2015 2007 426 2016 2007 2015 
2016 2008 2007 2017 2008 2016 2017 2009 2008 
2018 2009 2017 2018 2010 2009 2019 2010 2018 
2019 2011 2010 2020 2011 2019 2020 2012 2011 
2021 2012 2020 2021 2013 2012 2022 2013 2021 
2022 2014 2013 2023 2014 2022 2023 185 2014 
184 185 2023 2024 427 428 2024 2015 427 
2025 2015 2024 2025 2016 2015 2026 2016 2025 
2026 2017 2016 2027 2017 2026 2027 2018 2017 
2028 2018 2027 2028 2019 2018 2029 2019 2028 
2029 2020 2019 2030 2020 2029 2030 2021 2020 
2031 2021 2030 2031 2022 2021 2032 2022 2031 
2032 2023 2022 2033 2023 2032 2033 184 2023 
183 184 2033 2034 428 429 2034 2024 428 
2035 2024 2034 2035 2025 2024 2036 2025 2035 
2036 2026 2025 2037 2026 2036 2037 2027 2026 
2038 2027 2037 2038 2028 2027 2039 2028 2038 
2039 2029 2028 2040 2029 2039 2040 2030 2029 
2041 2030 2040 2041 2031 2030 2042 2031 2041 
2042 2032 2031 2043 2032 2042 2043 2033 2032 
2044 2033 2043 2044 183 2033 182 183 2044 
2045 429 430 2045 2034 429 2046 2034 2045 
2046 2035 2034 2047 2035 2046 2047 2036 2035 
2048 2036 2047 2048 2037 2036 2049 2037 2048 
2049 2038 2037 2050 2038 2049 2050 2039 2038 
2051 2039 2050 2051 2040 2039 2052 2040 2051 
2052 2041 2040 2053 2041 2052 2053 2042 2041 
2054 2042 2053 2054 2043 2042 2055 2043 2054 
2055 2044 2043 2056 2044 2055 2056 182 2044 
181 182 2056 2057 430 431 2057 2045 430 
2058 2045 2057 2058 2046 2045 2059 2046 2058 
2059 2047 2046 2060 2047 2059 2060 2048 2047 
2061 2048 2060 2061 2049 2048 2062 2049 2061 
2062 2050 2049 2063 2050 2062 2063 2051 2050 
2064 2051 2063 2064 2052 2051 2065 2052 2064 
2065 2053 2052 2066 2053 2065 2066 2054 2053 
2067 2054 2066 2067 2055 2054 2068 2055 2067 
2068 2056 2055 2069 2056 2068 2069 181 2056 
180 181 2069 207 431 11 207 2057 431 
206 2057 207 206 2058 2057 205 2058 206 
205 2059 2058 204 2059 205 204 2060 2059 
203 2060 204 203 2061 2060 202 2061 203 
202 2062 2061 201 2062 202 201 2063 2062 
200 2063 201 200 2064 2063 199 2064 200 
199 2065 2064 198 2065 199 198 2066 2065 
197 2066 198 197 2067 2066 196 2067 197 
196 2068 2067 195 2068 196 195 2069 2068 
194 2069 195 194 180 2069 2 180 194 
333 9 193 2070 193 192 2070 333 193 
332 333 2070 2071 192 191 2071 2070 192 
2072 2070 2071 2072 332 2070 331 332 2072 
2073 191 190 2073 2071 191 2074 2071 2073 
2074 2072 2071 2075 2072 2074 2075 331 2072 
330 331 2075 2076 190 189 2076 2073 190 
2077 2073 2076 2077 2074 2073 2078 2074 2077 
2078 2075 2074 2079 2075 2078 2079 330 2075 
329 330 2079 2080 189 188 2080 2076 189 
2081 2076 2080 2081 2077 2076 2082 2077 2081 
2082 2078 2077 2083 2078 2082 2083 2079 2078 
2084 2079 2083 2084 329 2079 328 329 2084 
2085 188 187 2085 2080 188 2086 2080 2085 
2086 2081 2080 2087 2081 2086 2087 2082 2081 
2088 2082 2087 2088 2083 2082 2089 2083 2088 
2089 2084 2083 2090 2084 2089 2090 328 2084 
327 328 2090 2091 187 186 2091 2085 187 
2092 2085 2091 2092 2086 2085 2093 2086 2092 
2093 2087 2086 2094 2087 2093 2094 2088 2087 
2095 2088 2094 2095 2089 2088 2096 2089 2095 
2096 2090 2089 2097 2090 2096 2097 327 2090 
326 327 2097 2098 186 185 2098 2091 186 
2099 2091 2098 2099 2092 2091 2100 2092 2099 
2100 2093 2092 2101 2093 2100 2101 2094 2093 
2102 2094 2101 2102 2095 2094 2103 2095 2102 
2103 2096 2095 2104 2096 2103 2104 2097 2096 
2105 2097 2104 2105 326 2097 325 326 2105 
2106 185 184 2106 2098 185 2107 2098 2106 
2107 2099 2098 2108 2099 2107 2108 2100 2099 
2109 2100 2108 2109 2101 2100 2110 2101 2109 
2110 2102 2101 2111 2102 2110 2111 2103 2102 
2112 2103 2111 2112 2104 2103 2113 2104 2112 
2113 2105 2104 2114 2105 2113 2114 325 2105 
324 325 2114 2115 184 183 2115 2106 184 
2116 2106 2115 2116 2107 2106 2117 2107 2116 
2117 2108 2107 2118 2108 2117 2118 2109 2108 
2119 2109 2118 2119 2110 2109 2120 2110 2119 
2120 2111 2110 2121 2111 2120 2121 2112 2111 
2122 2112 2121 2122 2113 2112 2123 2113 2122 
2123 2114 2113 2124 2114 2123 2124 324 2114 
323 324 2124 2125 183 182 2125 2115 183 
2126 2115 2125 2126 2116 2115 2127 2116 2126 
2127 2117 2116 2128 2117 2127 2128 2118 2117 
2129 2118 2128 2129 2119 2118 2130 2119 2129 
2130 2120 2119 2131 2120 2130 2131 2121 2120 
2132 2121 2131 2132 2122 2121 2133 2122 2132 
2133 2123 2122 2134 2123 2133 2134 2124 2123 
2135 2124 2134 2135 323 2124 322 323 2135 
2136 182 181 2136 2125 182 2137 2125 2136 
2137 2126 2125 2138 2126 2137 2138 2127 2126 
2139 2127 2138 2139 2128 2127 2140 2128 2139 
2140 2129 2128 2141 2129 2140 2141 2130 2129 
2142 2130 2141 2142 2131 2130 2143 2131 2142 
2143 2132 2131 2144 2132 2143 2144 2133 2132 
2145 2133 2144 2145 2134 2133 2146 2134 2145 
2146 2135 2134 2147 2135 2146 2147 322 2135 
321 322 2147 2148 181 180 2148 2136 181 
2149 2136 2148 2149 2137 2136 2150 2137 2149 
2150 2138 2137 2151 2138 2150 2151 2139 2138 
2152 2139 2151 2152 2140 2139 2153 2140 2152 
2153 2141 2140 2154 2141 2153 2154 2142 2141 
2155 2142 2154 2155 2143 2142 2156 2143 2155 
2156 2144 2143 2157 2144 2156 2157 2145 2144 
2158 2145 2157 2158 2146 2145 2159 2146 2158 
2159 2147 2146 2160 2147 2159 2160 321 2147 
320 321 2160 152 180 2 152 2148 180 
153 2148 152 153 2149 2148 154 2149 153 
154 2150 2149 155 2150 154 155 2151 2150 
156 2151 155 156 2152 2151 157 2152 156 
157 2153 2152 158 2153 157 158 2154 2153 
159 2154 158 159 2155 2154 160 2155 159 
160 2156 2155 161 2156 160 161 2157 2156 
162 2157 161 162 2158 2157 163 2158 162 
163 2159 2158 164 2159 163 164 2160 2159 
165 2160 164 165 320 2160 5 320 165 
390 7 179 2161 179 178 2161 390 179 
391 390 2161 2162 178 177 2162 2161 178 
2163 2161 2162 2163 391 2161 392 391 2163 
2164 177 176 2164 2162 177 2165 2162 2164 
2165 2163 2162 2166 2163 2165 2166 392 2163 
393 392 2166 2167 176 175 2167 2164 176 
2168 2164 2167 2168 2165 2164 2169 2165 2168 
2169 2166 2165 2170 2166 2169 2170 393 2166 
394 393 2170 2171 175 174 2171 2167 175 
2172 2167 2171 2172 2168 2167 2173 2168 2172 
2173 2169 2168 2174 2169 2173 2174 2170 2169 
2175 2170 2174 2175 394 2170 395 394 2175 
2176 174 173 2176 2171 174 2177 2171 2176 
2177 2172 2171 2178 2172 2177 2178 2173 2172 
2179 2173 2178 2179 2174 2173 2180 2174 2179 
2180 2175 2174 2181 2175 2180 2181 395 2175 
396 395 2181 2182 173 172 2182 2176 173 
2183 2176 2182 2183 2177 2176 2184 2177 2183 
2184 2178 2177 2185 2178 2184 2185 2179 2178 
2186 2179 2185 2186 2180 2179 2187 2180 2186 
2187 2181 2180 2188 2181 2187 2188 396 2181 
397 396 2188 2189 172 171 2189 2182 172 
2190 2182 2189 2190 2183 2182 2191 2183 2190 
2191 2184 2183 2192 2184 2191 2192 2185 2184 
2193 2185 2192 2193 2186 2185 2194 2186 2193 
2194 2187 2186 2195 2187 2194 2195 2188 2187 
2196 2188 2195 2196 397 2188 398 397 2196 
2197 171 170 2197 2189 171 2198 2189 2197 
2198 2190 2189 2199 2190 2198 2199 2191 2190 
2200 2191 2199 2200 2192 2191 2201 2192 2200 
2201 2193 2192 2202 2193 2201 2202 2194 2193 
2203 2194 2202 2203 2195 2194 2204 2195 2203 
2204 2196 2195 2205 2196 2204 2205 398 2196 
399 398 2205 2206 170 169 2206 2197 170 
2207 2197 2206 2207 2198 2197 2208 2198 2207 
2208 2199 2198 2209 2199 2208 2209 2200 2199 
2210 2200 2209 2210 2201 2200 2211 2201 2210 
2211 2202 2201 2212 2202 2211 2212 2203 2202 
2213 2203 2212 2213 2204 2203 2214 2204 2213 
2214 2205 2204 2215 2205 2214 2215 399 2205 
400 399 2215 2216 169 168 2216 2206 169 
2217 2206 2216 2217 2207 2206 2218 2207 2217 
2218 2208 2207 2219 2208 2218 2219 2209 2208 
2220 2209 2219 2220 2210 2209 2221 2210 2220 
2221 2211 2210 2222 2211 2221 2222 2212 2211 
2223 2212 2222 2223 2213 2212 2224 2213 2223 
2224 2214 2213 2225 2214 2224 2225 2215 2214 
2226 2215 2225 2226 400 2215 401 400 2226 
2227 168 167 2227 2216 168 2228 2216 2227 
2228 2217 2216 2229 2217 2228 2229 2218 2217 
2230 2218 2229 2230 2219 2218 2231 2219 2230 
2231 2220 2219 2232 2220 2231 2232 2221 2220 
2233 2221 2232 2233 2222 2221 2234 2222 2233 
2234 2223 2222 2235 2223 2234 2235 2224 2223 
2236 2224 2235 2236 2225 2224 2237 2225 2236 
2237 2226 2225 2238 2226 2237 2238 401 2226 
402 401 2238 2239 167 166 2239 2227 167 
2240 2227 2239 2240 2228 2227 2241 2228 2240 
2241 2229 2228 2242 2229 2241 2242 2230 2229 
2243 2230 2242 2243 2231 2230 2244 2231 2243 
2244 2232 2231 2245 2232 2244 2245 2233 2232 
2246 2233 2245 2246 2234 2233 2247 2234 2246 
2247 2235 2234 2248 2235 2247 2248 2236 2235 
2249 2236 2248 2249 2237 2236 2250 2237 2249 
2250 2238 2237 2251 2238 2250 2251 402 2238 
403 402 2251 194 166 2 194 2239 166 
195 2239 194 195 2240 2239 196 2240 195 
196 2241 2240 197 2241 196 197 2242 2241 
198 2242 197 198 2243 2242 199 2243 198 
199 2244 2243 200 2244 199 200 2245 2244 
201 2245 200 201 2246 2245 202 2246 201 
202 2247 2246 203 2247 202 203 2248 2247 
204 2248 203 204 2249 2248 205 2249 204 
205 2250 2249 206 2250 205 206 2251 2250 
207 2251 206 207 403 2251 11 403 207 

POINT_DATA 2252
FIELD FieldData 4
_paraPhi 1 2252 double
6.2831853072 3.1415926536 6.2831853072 3.1415926536 4.7123889804 4.7123889804 1.5707963268 1.5707963268 3.6951670125 
5.7296109483 2.5880182947 0.5535743589 6.2831853072 6.2831853072 6.2831853072 6.2831853072 6.2831853072 6.2831853072 
6.2831853072 3.1415926536 3.1415926536 3.1415926536 3.1415926536 3.1415926536 3.1415926536 3.1415926536 6.1681219512 
6.0392155513 5.898798347 5.7513567147 5.6029703303 5.4599499503 5.327347015 5.208125748 5.1032165617 5.0120975802 
4.9334555872 4.8656852733 4.8071861431 4.7565056219 0.11506335597 0.24396975585 0.38438696014 0.5318285925 0.68021497688 
0.82323535693 0.95583829218 1.0750595592 1.1799687454 1.271087727 1.34972972 1.4175000338 1.4759991641 1.5266796853 
6.2192440454 6.1606202158 6.1070320098 6.058127746 6.0135243092 5.9728339911 5.9356818262 5.9017157877 5.8706119594 
5.8420763669 5.8158447088 5.7916808611 5.769374734 5.7487398611 0.0639412618 0.12256509136 0.17615329733 0.22505756123 
0.26966099803 0.31035131605 0.34750348093 0.38146951949 0.41257334776 0.44110894032 0.46734059834 0.4915044461 0.51381057313 
0.53444544608 3.2566560096 3.3855624094 3.5259796137 3.6734212461 3.8218076305 3.9648280105 4.0974309458 4.2166522128 
4.321561399 4.4126803806 4.4913223736 4.5590926874 4.6175918177 4.6682723389 3.0265292976 2.8976228977 2.7572056934 
2.6097640611 2.4613776767 2.3183572967 2.1857543614 2.0665330944 1.9616239082 1.8705049266 1.7918629336 1.7240926197 
1.6655934895 1.6149129683 3.2055339154 3.2641577449 3.3177459509 3.3666502148 3.4112536516 3.4519439696 3.4890961345 
3.5230621731 3.5541660013 3.5827015939 3.6089332519 3.6330970997 3.6554032267 3.6760380997 3.0776513918 3.0190275622 
2.9654393563 2.9165350924 2.8719316556 2.8312413375 2.7940891727 2.7601231341 2.7290193058 2.7004837133 2.6742520553 
2.6500882075 2.6277820805 2.6071472075 6.2831853072 6.2831853072 6.2831853072 6.2831853072 6.2831853072 6.2831853072 
6.2831853072 3.1415926536 3.1415926536 3.1415926536 3.1415926536 3.1415926536 3.1415926536 3.1415926536 6.1681219512 
6.0392155513 5.898798347 5.7513567147 5.6029703303 5.4599499503 5.327347015 5.208125748 5.1032165617 5.0120975802 
4.9334555872 4.8656852733 4.8071861431 4.7565056219 0.11506335597 0.24396975585 0.38438696014 0.5318285925 0.68021497688 
0.82323535693 0.95583829218 1.0750595592 1.1799687454 1.271087727 1.34972972 1.4175000338 1.4759991641 1.5266796853 
6.2192440454 6.1606202158 6.1070320098 6.058127746 6.0135243092 5.9728339911 5.9356818262 5.9017157877 5.8706119594 
5.8420763669 5.8158447088 5.7916808611 5.769374734 5.7487398611 0.0639412618 0.12256509136 0.17615329733 0.22505756123 
0.26966099803 0.31035131605 0.34750348093 0.38146951949 0.41257334776 0.44110894032 0.46734059834 0.4915044461 0.51381057313 
0.53444544608 3.2566560096 3.3855624094 3.5259796137 3.6734212461 3.8218076305 3.9648280105 4.0974309458 4.2166522128 
4.321561399 4.4126803806 4.4913223736 4.5590926874 4.6175918177 4.6682723389 3.0265292976 2.8976228977 2.7572056934 
2.6097640611 2.4613776767 2.3183572967 2.1857543614 2.0665330944 1.9616239082 1.8705049266 1.7918629336 1.7240926197 
1.6655934895 1.6149129683 3.2055339154 3.2641577449 3.3177459509 3.3666502148 3.4112536516 3.4519439696 3.4890961345 
3.5230621731 3.5541660013 3.5827015939 3.6089332519 3.6330970997 3.6554032267 3.6760380997 3.0776513918 3.0190275622 
2.9654393563 2.9165350924 2.8719316556 2.8312413375 2.7940891727 2.7601231341 2.7290193058 2.7004837133 2.6742520553 
2.6500882075 2.6277820805 2.6071472075 4.7123889804 4.7123889804 4.7123889804 4.7123889804 4.7123889804 4.7123889804 
4.7123889804 4.7123889804 4.7123889804 4.7123889804 4.7123889804 4.7123889804 4.7123889804 4.7123889804 4.6440867414 
4.5728142259 4.4991390697 4.4237702645 4.3475251523 4.2712800401 4.1959112349 4.1222360787 4.0509635631 3.9826613242 
3.917741486 3.8564636551 3.7989506261 3.7452114459 4.7806912194 4.8519637349 4.9256388911 5.0010076963 5.0772528085 
5.1534979207 5.2288667259 5.3025418821 5.3738143976 5.4421166366 5.5070364747 5.5683143056 5.6258273347 5.6795665149 
4.6440867414 4.5728142259 4.4991390697 4.4237702645 4.3475251523 4.2712800401 4.1959112349 4.1222360787 4.0509635631 
3.9826613242 3.917741486 3.8564636551 3.7989506261 3.7452114459 4.7806912194 4.8519637349 4.9256388911 5.0010076963 
5.0772528085 5.1534979207 5.2288667259 5.3025418821 5.3738143976 5.4421166366 5.5070364747 5.5683143056 5.6258273347 
5.6795665149 1.5707963268 1.5707963268 1.5707963268 1.5707963268 1.5707963268 1.5707963268 1.5707963268 1.5707963268 
1.5707963268 1.5707963268 1.5707963268 1.5707963268 1.5707963268 1.5707963268 1.6390985658 1.7103710813 1.7840462375 
1.8594150427 1.9356601549 2.0119052671 2.0872740723 2.1609492285 2.232221744 2.300523983 2.3654438211 2.426721652 
2.4842346811 2.5379738613 1.5024940878 1.4312215723 1.3575464161 1.2821776109 1.2059324987 1.1296873865 1.0543185813 
0.98064342509 0.90937090954 0.84106867057 0.77614883245 0.71487100155 0.6573579725 0.60361879232 1.6390985658 1.7103710813 
1.7840462375 1.8594150427 1.9356601549 2.0119052671 2.0872740723 2.1609492285 2.232221744 2.300523983 2.3654438211 
2.426721652 2.4842346811 2.5379738613 1.5024940878 1.4312215723 1.3575464161 1.2821776109 1.2059324987 1.1296873865 
1.0543185813 0.98064342509 0.90937090954 0.84106867057 0.77614883245 0.71487100155 0.6573579725 0.60361879232 3.6333359147 
3.5671251911 3.4966939854 3.4223882095 3.3447615996 3.2645756454 3.1827716279 3.1004136793 3.0186096618 2.9384237075 
2.8607970977 2.7864913217 2.7160601161 2.6498493925 5.7914420461 5.8576527697 5.9280839753 6.0023897513 6.0800163611 
6.1602023154 6.2420063329 0.041178974281 0.12298299178 0.20316894605 0.28079555588 0.35510133185 0.42553253746 0.4917432611 
6.1491574846 5.997069117 6.1227721571 5.8312775173 5.9380165469 6.0836231432 5.6597379555 5.7378080323 5.8501536778 
6.0197789024 5.4921831632 5.5369490232 5.6029703303 5.7087713893 5.898798347 5.3370963992 5.3505186917 5.3701618743 
5.4016207073 5.4599499503 5.6029703303 5.1995472255 5.1879868393 5.1715684117 5.1464336051 5.1032165617 5.0120975802 
4.7123889804 5.0810044879 5.0518781926 5.0120975802 4.9547434307 4.8656852733 4.7123889804 4.4126803806 3.8218076305 
4.9804593139 4.940130904 4.88716839 4.8150326445 4.7123889804 4.5590926874 4.321561399 3.9648280105 3.5259796137 
4.8957173397 4.8488759783 4.7894900869 4.7123889804 4.6097453163 4.4700345301 4.2783443556 4.0231572535 3.7160065714 
3.4049990583 4.8242893841 4.7741138698 4.7123889804 4.6352878739 4.5376095708 4.4126803806 4.253209549 4.0546160865 
3.8218076305 3.574624283 3.3411548175 4.7638463473 4.7123889804 4.650664091 4.5759019824 4.4846470568 4.3728997681 
4.2367911214 4.0742592691 3.8878289376 3.6869699285 3.4867614139 3.3020058036 4.7123889804 4.6609316135 4.6004885766 
4.529060621 4.4443186469 4.3437734729 4.2252307353 4.0876815616 3.9325947976 3.7650400053 3.5935004435 3.4277088438 
3.2756204762 6.1059679658 6.0500385692 5.9816100284 5.999744612 5.9307392492 5.8487935841 5.9544943739 5.8857092535 
5.8053715516 5.7116407933 5.9137252331 5.8457232018 5.7674481418 5.6775847379 5.5751566602 5.8769201547 5.8100872136 
5.7341320123 5.6481236612 5.5514673647 5.4442048511 5.8436142833 5.7782053395 5.7046937468 5.6224285783 5.5310699572 
5.4308023063 5.3225521346 5.8133955509 5.7495696733 5.678536687 5.5998490359 5.5133367924 5.4192596322 5.3184514293 
5.2124024303 5.7859019558 5.7237489596 5.6551716918 5.5798701422 5.4977871438 5.409217335 5.3149044394 5.2160906862 
5.114480253 5.760817216 5.7003774271 5.634196239 5.562080584 5.4840474201 5.4004024117 5.3118061799 5.219304058 
5.1242955286 5.0284320509 5.7378658246 5.6791446366 5.6152775188 5.546148807 5.4718233905 5.3926039573 5.309076613 
5.2221286592 5.1329233157 5.0428245638 4.9532800624 5.7168080957 5.6597866218 5.5981389169 5.5318051982 5.46088048 
5.3856565436 5.3066536573 5.2246309806 5.1405657407 5.0555969662 4.9709390471 4.8877801803 5.6974355119 5.6420783408 
5.5825492655 5.5188286688 5.4510295733 5.3794286422 5.3044884221 5.2268631758 5.1473817309 5.067004689 4.9867595657 
4.9076638823 4.8306500921 5.6258273347 5.5683143056 5.5683143056 5.5070364747 5.5070364747 5.5070364747 5.4421166366 
5.4421166366 5.4421166366 5.4421166366 5.3738143976 5.3738143976 5.3738143976 5.3738143976 5.3738143976 5.3025418821 
5.3025418821 5.3025418821 5.3025418821 5.3025418821 5.3025418821 5.2288667259 5.2288667259 5.2288667259 5.2288667259 
5.2288667259 5.2288667259 5.2288667259 5.1534979207 5.1534979207 5.1534979207 5.1534979207 5.1534979207 5.1534979207 
5.1534979207 5.1534979207 5.0772528085 5.0772528085 5.0772528085 5.0772528085 5.0772528085 5.0772528085 5.0772528085 
5.0772528085 5.0772528085 5.0010076963 5.0010076963 5.0010076963 5.0010076963 5.0010076963 5.0010076963 5.0010076963 
5.0010076963 5.0010076963 5.0010076963 4.9256388911 4.9256388911 4.9256388911 4.9256388911 4.9256388911 4.9256388911 
4.9256388911 4.9256388911 4.9256388911 4.9256388911 4.9256388911 4.8519637349 4.8519637349 4.8519637349 4.8519637349 
4.8519637349 4.8519637349 4.8519637349 4.8519637349 4.8519637349 4.8519637349 4.8519637349 4.8519637349 4.7806912194 
4.7806912194 4.7806912194 4.7806912194 4.7806912194 4.7806912194 4.7806912194 4.7806912194 4.7806912194 4.7806912194 
4.7806912194 4.7806912194 4.7806912194 4.6440867414 4.6440867414 4.5728142259 4.6440867414 4.5728142259 4.4991390697 
4.6440867414 4.5728142259 4.4991390697 4.4237702645 4.6440867414 4.5728142259 4.4991390697 4.4237702645 4.3475251523 
4.6440867414 4.5728142259 4.4991390697 4.4237702645 4.3475251523 4.2712800401 4.6440867414 4.5728142259 4.4991390697 
4.4237702645 4.3475251523 4.2712800401 4.1959112349 4.6440867414 4.5728142259 4.4991390697 4.4237702645 4.3475251523 
4.2712800401 4.1959112349 4.1222360787 4.6440867414 4.5728142259 4.4991390697 4.4237702645 4.3475251523 4.2712800401 
4.1959112349 4.1222360787 4.0509635631 4.6440867414 4.5728142259 4.4991390697 4.4237702645 4.3475251523 4.2712800401 
4.1959112349 4.1222360787 4.0509635631 3.9826613242 4.6440867414 4.5728142259 4.4991390697 4.4237702645 4.3475251523 
4.2712800401 4.1959112349 4.1222360787 4.0509635631 3.9826613242 3.917741486 4.6440867414 4.5728142259 4.4991390697 
4.4237702645 4.3475251523 4.2712800401 4.1959112349 4.1222360787 4.0509635631 3.9826613242 3.917741486 3.8564636551 
4.6440867414 4.5728142259 4.4991390697 4.4237702645 4.3475251523 4.2712800401 4.1959112349 4.1222360787 4.0509635631 
3.9826613242 3.917741486 3.8564636551 3.7989506261 4.5941278687 4.5171140784 4.5369977805 4.4380183951 4.4538389137 
4.4714978984 4.3577732718 4.3691809945 4.3819533969 4.3963459099 4.2773962298 4.28421222 4.2918546451 4.3004824322 
4.3102977077 4.197914785 4.2001469801 4.2026493016 4.2054739028 4.2086872746 4.2123755304 4.1202895387 4.1181243035 
4.1157013478 4.1129717808 4.1098735213 4.1063265314 4.1022258262 4.0453493185 4.0391214171 4.0321740035 4.0243755491 
4.0155606258 4.0055183285 3.9939756544 3.9805731096 3.9737483875 3.9638974807 3.9529545702 3.9407305406 3.926990817 
3.9114411684 3.8937080036 3.8733105961 3.8496213005 3.905949292 3.8929727626 3.8786291538 3.8626973768 3.8449078186 
3.8249289249 3.8023493825 3.7766542995 3.7471932229 3.7131371674 3.8422286953 3.8266390438 3.809500442 3.7905817218 
3.769606269 3.7462412737 3.720084214 3.6906459485 3.657329819 3.6194064092 3.5759843767 3.78269962 3.764991339 
3.7456333241 3.7244005336 3.7010290012 3.6752082875 3.6465726212 3.6146907472 3.5790547589 3.5390687073 3.4940387116 
3.4431679324 3.7273424488 3.707969865 3.6869121362 3.6639607448 3.638876005 3.6113824099 3.5811636774 3.5478578061 
3.5110527276 3.4702835869 3.4250333488 3.3747393915 3.318809995 3.6111001473 3.5415888376 3.5871160499 3.4677445914 
3.514072876 3.5612001126 3.3900254774 3.4366169458 3.484384733 3.5331485187 3.3091230179 3.355342934 3.403123212 
3.4523156485 3.5027360132 3.2259497282 3.2711034182 3.3181748392 3.3670672745 3.4176417584 3.4697154284 3.1415926536 
3.1849786613 3.2305773993 3.2783584403 3.3282486661 3.3801265818 3.4338183137 3.0572355789 3.0982066458 3.1415926536 
3.1874354942 3.2357406834 3.2864685043 3.3395254999 3.3947573009 2.9740622893 3.012081889 3.0526079078 3.0957498129 
3.1415926536 3.1901870448 3.2415379509 3.2955929479 3.3522310579 2.8931598298 2.9278423732 2.965010468 3.0048268668 
3.0474446238 3.0929982623 3.1415926536 3.1932896773 3.2480931341 3.3059329295 2.8154407158 2.8465683614 2.8800620952 
2.9161180327 2.9549366411 2.9967168029 3.0416473563 3.0898956299 3.1415926536 3.1968150915 3.2555645667 2.7415964696 
2.7691124312 2.7988005742 2.8308696587 2.8655435488 2.9030587253 2.9436598073 2.9875923593 3.0350921731 3.0863702156 
3.1415926536 3.2008559129 2.6720851599 2.6960692572 2.7219851945 2.7500367885 2.780449294 2.8134698788 2.8493669935 
2.8884280063 2.9309542493 2.9772523776 3.0276207405 3.0823293943 3.1415926536 3.6111001473 3.5871160499 3.5415888376 
3.5612001126 3.514072876 3.4677445914 3.5331485187 3.484384733 3.4366169458 3.3900254774 3.5027360132 3.4523156485 
3.403123212 3.355342934 3.3091230179 3.4697154284 3.4176417584 3.3670672745 3.3181748392 3.2711034182 3.2259497282 
3.4338183137 3.3801265818 3.3282486661 3.2783584403 3.2305773993 3.1849786613 3.1415926536 3.3947573009 3.3395254999 
3.2864685043 3.2357406834 3.1874354942 3.1415926536 3.0982066458 3.0572355789 3.3522310579 3.2955929479 3.2415379509 
3.1901870448 3.1415926536 3.0957498129 3.0526079078 3.012081889 2.9740622893 3.3059329295 3.2480931341 3.1932896773 
3.1415926536 3.0929982623 3.0474446238 3.0048268668 2.965010468 2.9278423732 2.8931598298 3.2555645667 3.1968150915 
3.1415926536 3.0898956299 3.0416473563 2.9967168029 2.9549366411 2.9161180327 2.8800620952 2.8465683614 2.8154407158 
3.2008559129 3.1415926536 3.0863702156 3.0350921731 2.9875923593 2.9436598073 2.9030587253 2.8655435488 2.8308696587 
2.7988005742 2.7691124312 2.7415964696 3.1415926536 3.0823293943 3.0276207405 2.9772523776 2.9309542493 2.8884280063 
2.8493669935 2.8134698788 2.780449294 2.7500367885 2.7219851945 2.6960692572 2.6720851599 4.5941278687 4.5369977805 
4.5171140784 4.4714978984 4.4538389137 4.4380183951 4.3963459099 4.3819533969 4.3691809945 4.3577732718 4.3102977077 
4.3004824322 4.2918546451 4.28421222 4.2773962298 4.2123755304 4.2086872746 4.2054739028 4.2026493016 4.2001469801 
4.197914785 4.1022258262 4.1063265314 4.1098735213 4.1129717808 4.1157013478 4.1181243035 4.1202895387 3.9805731096 
3.9939756544 4.0055183285 4.0155606258 4.0243755491 4.0321740035 4.0391214171 4.0453493185 3.8496213005 3.8733105961 
3.8937080036 3.9114411684 3.926990817 3.9407305406 3.9529545702 3.9638974807 3.9737483875 3.7131371674 3.7471932229 
3.7766542995 3.8023493825 3.8249289249 3.8449078186 3.8626973768 3.8786291538 3.8929727626 3.905949292 3.5759843767 
3.6194064092 3.657329819 3.6906459485 3.720084214 3.7462412737 3.769606269 3.7905817218 3.809500442 3.8266390438 
3.8422286953 3.4431679324 3.4940387116 3.5390687073 3.5790547589 3.6146907472 3.6465726212 3.6752082875 3.7010290012 
3.7244005336 3.7456333241 3.764991339 3.78269962 3.318809995 3.3747393915 3.4250333488 3.4702835869 3.5110527276 
3.5478578061 3.5811636774 3.6113824099 3.638876005 3.6639607448 3.6869121362 3.707969865 3.7273424488 4.7123889804 
4.7638463473 4.6609316135 4.8242893841 4.7123889804 4.6004885766 4.8957173397 4.7741138698 4.650664091 4.529060621 
4.9804593139 4.8488759783 4.7123889804 4.5759019824 4.4443186469 5.0810044879 4.940130904 4.7894900869 4.6352878739 
4.4846470568 4.3437734729 5.1995472255 5.0518781926 4.88716839 4.7123889804 4.5376095708 4.3728997681 4.2252307353 
5.3370963992 5.1879868393 5.0120975802 4.8150326445 4.6097453163 4.4126803806 4.2367911214 4.0876815616 5.4921831632 
5.3505186917 5.1715684117 4.9547434307 4.7123889804 4.4700345301 4.253209549 4.0742592691 3.9325947976 5.6597379555 
5.5369490232 5.3701618743 5.1464336051 4.8656852733 4.5590926874 4.2783443556 4.0546160865 3.8878289376 3.7650400053 
5.8312775173 5.7378080323 5.6029703303 5.4016207073 5.1032165617 4.7123889804 4.321561399 4.0231572535 3.8218076305 
3.6869699285 3.5935004435 5.997069117 5.9380165469 5.8501536778 5.7087713893 5.4599499503 5.0120975802 4.4126803806 
3.9648280105 3.7160065714 3.574624283 3.4867614139 3.4277088438 6.1491574846 6.1227721571 6.0836231432 6.0197789024 
5.898798347 5.6029703303 4.7123889804 3.8218076305 3.5259796137 3.4049990583 3.3411548175 3.3020058036 3.2756204762 
0.13402782262 0.28611619019 0.16041315005 0.45190778986 0.34516876029 0.19956216394 0.62344735167 0.54537727488 0.4330316294 
0.26340640474 0.79100214397 0.74623628396 0.68021497688 0.57441391784 0.38438696014 0.94608890797 0.93266661551 0.91302343287 
0.88156459991 0.82323535693 0.68021497688 1.0836380817 1.0951984678 1.1116168954 1.136751702 1.1799687454 1.271087727 
1.5707963268 1.2021808193 1.2313071146 1.271087727 1.3284418765 1.4175000338 1.5707963268 1.8705049266 2.4613776767 
1.3027259933 1.3430544032 1.3960169172 1.4681526627 1.5707963268 1.7240926197 1.9616239082 2.3183572967 2.7572056934 
1.3874679675 1.4343093288 1.4936952203 1.5707963268 1.6734399909 1.8131507771 2.0048409515 2.2600280537 2.5671787358 
2.8781862489 1.458895923 1.5090714374 1.5707963268 1.6478974333 1.7455757364 1.8705049266 2.0299757581 2.2285692207 
2.4613776767 2.7085610242 2.9420304896 1.5193389599 1.5707963268 1.6325212162 1.7072833247 1.7985382504 1.910285539 
2.0463941858 2.2089260381 2.3953563696 2.5962153787 2.7964238933 2.9811795035 1.5707963268 1.6222536937 1.6826967305 
1.7541246861 1.8388666603 1.9394118343 2.0579545719 2.1955037456 2.3505905096 2.5181453019 2.6896848637 2.8554764634 
3.007564831 1.6890574385 1.7660712287 1.7461875267 1.8451669121 1.8293463935 1.8116874088 1.9254120354 1.9140043127 
1.9012319103 1.8868393973 2.0057890773 1.9989730871 1.9913306621 1.982702875 1.9728875994 2.0852705222 2.083038327 
2.0805360056 2.0777114044 2.0744980326 2.0708097768 2.1628957685 2.1650610037 2.1674839594 2.1702135263 2.1733117858 
2.1768587757 2.180959481 2.2378359887 2.24406389 2.2510113037 2.2588097581 2.2676246814 2.2776669786 2.2892096527 
2.3026121975 2.3094369197 2.3192878265 2.330230737 2.3424547665 2.3561944902 2.3717441388 2.3894773036 2.4098747111 
2.4335640066 2.3772360152 2.3902125446 2.4045561534 2.4204879304 2.4382774886 2.4582563823 2.4808359247 2.5065310076 
2.5359920843 2.5700481397 2.4409566119 2.4565462634 2.4736848652 2.4926035854 2.5135790382 2.5369440334 2.5631010932 
2.5925393587 2.6258554882 2.663778898 2.7072009305 2.5004856872 2.5181939682 2.537551983 2.5587847735 2.582156306 
2.6079770197 2.6366126859 2.66849456 2.7041305482 2.7441165999 2.7891465956 2.8400173748 2.5558428584 2.5752154421 
2.596273171 2.6192245624 2.6443093022 2.6718028973 2.7020216297 2.7353275011 2.7721325796 2.8129017203 2.8581519584 
2.9084459157 2.9643753122 1.6390985658 1.6390985658 1.7103710813 1.6390985658 1.7103710813 1.7840462375 1.6390985658 
1.7103710813 1.7840462375 1.8594150427 1.6390985658 1.7103710813 1.7840462375 1.8594150427 1.9356601549 1.6390985658 
1.7103710813 1.7840462375 1.8594150427 1.9356601549 2.0119052671 1.6390985658 1.7103710813 1.7840462375 1.8594150427 
1.9356601549 2.0119052671 2.0872740723 1.6390985658 1.7103710813 1.7840462375 1.8594150427 1.9356601549 2.0119052671 
2.0872740723 2.1609492285 1.6390985658 1.7103710813 1.7840462375 1.8594150427 1.9356601549 2.0119052671 2.0872740723 
2.1609492285 2.232221744 1.6390985658 1.7103710813 1.7840462375 1.8594150427 1.9356601549 2.0119052671 2.0872740723 
2.1609492285 2.232221744 2.300523983 1.6390985658 1.7103710813 1.7840462375 1.8594150427 1.9356601549 2.0119052671 
2.0872740723 2.1609492285 2.232221744 2.300523983 2.3654438211 1.6390985658 1.7103710813 1.7840462375 1.8594150427 
1.9356601549 2.0119052671 2.0872740723 2.1609492285 2.232221744 2.300523983 2.3654438211 2.426721652 1.6390985658 
1.7103710813 1.7840462375 1.8594150427 1.9356601549 2.0119052671 2.0872740723 2.1609492285 2.232221744 2.300523983 
2.3654438211 2.426721652 2.4842346811 1.5024940878 1.4312215723 1.5024940878 1.3575464161 1.4312215723 1.5024940878 
1.2821776109 1.3575464161 1.4312215723 1.5024940878 1.2059324987 1.2821776109 1.3575464161 1.4312215723 1.5024940878 
1.1296873865 1.2059324987 1.2821776109 1.3575464161 1.4312215723 1.5024940878 1.0543185813 1.1296873865 1.2059324987 
1.2821776109 1.3575464161 1.4312215723 1.5024940878 0.98064342509 1.0543185813 1.1296873865 1.2059324987 1.2821776109 
1.3575464161 1.4312215723 1.5024940878 0.90937090954 0.98064342509 1.0543185813 1.1296873865 1.2059324987 1.2821776109 
1.3575464161 1.4312215723 1.5024940878 0.84106867057 0.90937090954 0.98064342509 1.0543185813 1.1296873865 1.2059324987 
1.2821776109 1.3575464161 1.4312215723 1.5024940878 0.77614883245 0.84106867057 0.90937090954 0.98064342509 1.0543185813 
1.1296873865 1.2059324987 1.2821776109 1.3575464161 1.4312215723 1.5024940878 0.71487100155 0.77614883245 0.84106867057 
0.90937090954 0.98064342509 1.0543185813 1.1296873865 1.2059324987 1.2821776109 1.3575464161 1.4312215723 1.5024940878 
0.6573579725 0.71487100155 0.77614883245 0.84106867057 0.90937090954 0.98064342509 1.0543185813 1.1296873865 1.2059324987 
1.2821776109 1.3575464161 1.4312215723 1.5024940878 0.58574979524 0.56637721146 0.64110696637 0.54531948259 0.6233986854 
0.70063604169 0.52236809118 0.60404067055 0.68504639023 0.76435663841 0.49728335141 0.58280788005 0.66790778838 0.75138010898 
0.8321557339 0.46978975629 0.5594363476 0.64898906821 0.73703650016 0.82230482714 0.90375666494 0.43957102385 0.53361563387 
0.62801361542 0.72110472322 0.81136191664 0.89752876355 0.97869688509 0.40626515252 0.50497996765 0.60464862014 0.70331516498 
0.79913788705 0.89058134991 0.97653164987 1.0563221314 0.36946007404 0.47309809359 0.57849156036 0.68333627131 0.7853981634 
0.88278289547 0.97410869418 1.0585543265 1.1358035762 0.32869093328 0.43746210535 0.54905329491 0.6607567289 0.7698485148 
0.8739679722 0.97137912726 1.061056648 1.1426195664 1.2161806182 0.2834406952 0.39747605366 0.51573716537 0.63506164594 
0.75211534998 0.86392567495 0.96828086775 1.0638812492 1.1502619915 1.2275883409 1.2964257415 0.23314673794 0.35244605798 
0.4778137556 0.60560056928 0.73171794253 0.85238300085 0.96473387785 1.067094621 1.1588897786 1.2403607433 1.3122462601 
1.3755214248 0.1772173414 0.30157527877 0.43439172309 0.57154451384 0.70802864695 0.83898045605 0.96063317263 1.0707828768 
1.1687050541 1.2547532563 1.3299052448 1.3954051269 1.4525352151 0.13402782262 0.16041315005 0.28611619019 0.19956216394 
0.34516876029 0.45190778986 0.26340640474 0.4330316294 0.54537727488 0.62344735167 0.38438696014 0.57441391784 0.68021497688 
0.74623628396 0.79100214397 0.68021497688 0.82323535693 0.88156459991 0.91302343287 0.93266661551 0.94608890797 1.5707963268 
1.271087727 1.1799687454 1.136751702 1.1116168954 1.0951984678 1.0836380817 2.4613776767 1.8705049266 1.5707963268 
1.4175000338 1.3284418765 1.271087727 1.2313071146 1.2021808193 2.7572056934 2.3183572967 1.9616239082 1.7240926197 
1.5707963268 1.4681526627 1.3960169172 1.3430544032 1.3027259933 2.8781862489 2.5671787358 2.2600280537 2.0048409515 
1.8131507771 1.6734399909 1.5707963268 1.4936952203 1.4343093288 1.3874679675 2.9420304896 2.7085610242 2.4613776767 
2.2285692207 2.0299757581 1.8705049266 1.7455757364 1.6478974333 1.5707963268 1.5090714374 1.458895923 2.9811795035 
2.7964238933 2.5962153787 2.3953563696 2.2089260381 2.0463941858 1.910285539 1.7985382504 1.7072833247 1.6325212162 
1.5707963268 1.5193389599 3.007564831 2.8554764634 2.6896848637 2.5181453019 2.3505905096 2.1955037456 2.0579545719 
1.9394118343 1.8388666603 1.7541246861 1.6826967305 1.6222536937 1.5707963268 1.6890574385 1.7461875267 1.7660712287 
1.8116874088 1.8293463935 1.8451669121 1.8868393973 1.9012319103 1.9140043127 1.9254120354 1.9728875994 1.982702875 
1.9913306621 1.9989730871 2.0057890773 2.0708097768 2.0744980326 2.0777114044 2.0805360056 2.083038327 2.0852705222 
2.180959481 2.1768587757 2.1733117858 2.1702135263 2.1674839594 2.1650610037 2.1628957685 2.3026121975 2.2892096527 
2.2776669786 2.2676246814 2.2588097581 2.2510113037 2.24406389 2.2378359887 2.4335640066 2.4098747111 2.3894773036 
2.3717441388 2.3561944902 2.3424547665 2.330230737 2.3192878265 2.3094369197 2.5700481397 2.5359920843 2.5065310076 
2.4808359247 2.4582563823 2.4382774886 2.4204879304 2.4045561534 2.3902125446 2.3772360152 2.7072009305 2.663778898 
2.6258554882 2.5925393587 2.5631010932 2.5369440334 2.5135790382 2.4926035854 2.4736848652 2.4565462634 2.4409566119 
2.8400173748 2.7891465956 2.7441165999 2.7041305482 2.66849456 2.6366126859 2.6079770197 2.582156306 2.5587847735 
2.537551983 2.5181939682 2.5004856872 2.9643753122 2.9084459157 2.8581519584 2.8129017203 2.7721325796 2.7353275011 
2.7020216297 2.6718028973 2.6443093022 2.6192245624 2.596273171 2.5752154421 2.5558428584 5.8136778135 5.8376619108 
5.8831891232 5.8635778481 5.9107050848 5.9570333694 5.8916294421 5.9403932278 5.988161015 6.0347524833 5.9220419476 
5.9724623123 6.0216547488 6.0694350268 6.1156549429 5.9550625324 6.0071362023 6.0577106863 6.1066031216 6.1536745426 
6.1988282325 5.9909596471 6.0446513789 6.0965292947 6.1464195204 6.1942005614 6.2397992994 0 6.0300206599 
6.0852524608 6.1383094565 6.1890372774 6.2373424665 0 0.043386007746 0.084357074658 6.0725469029 6.1291850129 
6.1832400098 6.2345909159 0 0.04584284064 0.088984745755 0.12951076458 0.16753036433 6.1188450312 6.1766848267 
6.2314882834 0 0.048594391246 0.094148029795 0.13676578675 0.1765821856 0.21375028036 0.24843282384 6.1692133941 
6.2279628692 0 0.051697023733 0.09994529733 0.14487585072 0.18665601247 0.22547462087 0.26153055843 0.29502429218 
0.32615193783 6.2239220479 0 0.05522243796 0.10650048049 0.1540002943 0.19793284633 0.23853392826 0.27604910483 
0.31072299487 0.34279207938 0.3724802224 0.39999618397 0 0.059263259264 0.11397191308 0.16434027595 0.2106384043 
0.25316464727 0.29222566013 0.32812277478 0.3611433596 0.39155586513 0.41960745905 0.44552339635 0.46950749371 5.8136778135 
5.8831891232 5.8376619108 5.9570333694 5.9107050848 5.8635778481 6.0347524833 5.988161015 5.9403932278 5.8916294421 
6.1156549429 6.0694350268 6.0216547488 5.9724623123 5.9220419476 6.1988282325 6.1536745426 6.1066031216 6.0577106863 
6.0071362023 5.9550625324 0 6.2397992994 6.1942005614 6.1464195204 6.0965292947 6.0446513789 5.9909596471 
0.084357074658 0.043386007746 0 6.2373424665 6.1890372774 6.1383094565 6.0852524608 6.0300206599 0.16753036433 
0.12951076458 0.088984745755 0.04584284064 0 6.2345909159 6.1832400098 6.1291850129 6.0725469029 0.24843282384 
0.21375028036 0.1765821856 0.13676578675 0.094148029795 0.048594391246 6.2831853072 6.2314882834 6.1766848267 6.1188450312 
0.32615193783 0.29502429218 0.26153055843 0.22547462087 0.18665601247 0.14487585072 0.09994529733 0.051697023733 0 
6.2279628692 6.1692133941 0.39999618397 0.3724802224 0.34279207938 0.31072299487 0.27604910483 0.23853392826 0.19793284633 
0.1540002943 0.10650048049 0.05522243796 0 6.2239220479 0.46950749371 0.44552339635 0.41960745905 0.39155586513 
0.3611433596 0.32812277478 0.29222566013 0.25316464727 0.2106384043 0.16434027595 0.11397191308 0.059263259264 0 
5.6974355119 5.7168080957 5.6420783408 5.7378658246 5.6597866218 5.5825492655 5.760817216 5.6791446366 5.5981389169 
5.5188286688 5.7859019558 5.7003774271 5.6152775188 5.5318051982 5.4510295733 5.8133955509 5.7237489596 5.634196239 
5.546148807 5.46088048 5.3794286422 5.8436142833 5.7495696733 5.6551716918 5.562080584 5.4718233905 5.3856565436 
5.3044884221 5.8769201547 5.7782053395 5.678536687 5.5798701422 5.4840474201 5.3926039573 5.3066536573 5.2268631758 
5.9137252331 5.8100872136 5.7046937468 5.5998490359 5.4977871438 5.4004024117 5.309076613 5.2246309806 5.1473817309 
5.9544943739 5.8457232018 5.7341320123 5.6224285783 5.5133367924 5.409217335 5.3118061799 5.2221286592 5.1405657407 
5.067004689 5.999744612 5.8857092535 5.7674481418 5.6481236612 5.5310699572 5.4192596322 5.3149044394 5.219304058 
5.1329233157 5.0555969662 4.9867595657 6.0500385692 5.9307392492 5.8053715516 5.6775847379 5.5514673647 5.4308023063 
5.3184514293 5.2160906862 5.1242955286 5.0428245638 4.9709390471 4.9076638823 6.1059679658 5.9816100284 5.8487935841 
5.7116407933 5.5751566602 5.4442048511 5.3225521346 5.2124024303 5.114480253 5.0284320509 4.9532800624 4.8877801803 
4.8306500921 1.4525352151 1.3954051269 1.3755214248 1.3299052448 1.3122462601 1.2964257415 1.2547532563 1.2403607433 
1.2275883409 1.2161806182 1.1687050541 1.1588897786 1.1502619915 1.1426195664 1.1358035762 1.0707828768 1.067094621 
1.0638812492 1.061056648 1.0585543265 1.0563221314 0.96063317263 0.96473387785 0.96828086775 0.97137912726 0.97410869418 
0.97653164987 0.97869688509 0.83898045605 0.85238300085 0.86392567495 0.8739679722 0.88278289547 0.89058134991 0.89752876355 
0.90375666494 0.70802864695 0.73171794253 0.75211534998 0.7698485148 0.7853981634 0.79913788705 0.81136191664 0.82230482714 
0.8321557339 0.57154451384 0.60560056928 0.63506164594 0.6607567289 0.68333627131 0.70331516498 0.72110472322 0.73703650016 
0.75138010898 0.76435663841 0.43439172309 0.4778137556 0.51573716537 0.54905329491 0.57849156036 0.60464862014 0.62801361542 
0.64898906821 0.66790778838 0.68504639023 0.70063604169 0.30157527877 0.35244605798 0.39747605366 0.43746210535 0.47309809359 
0.50497996765 0.53361563387 0.5594363476 0.58280788005 0.60404067055 0.6233986854 0.64110696637 0.1772173414 0.23314673794 
0.2834406952 0.32869093328 0.36946007404 0.40626515252 0.43957102385 0.46978975629 0.49728335141 0.52236809118 0.54531948259 
0.56637721146 0.58574979524 
_paraPhiHalf 1 2252 double
0 3.1415926536 0 3.1415926536 1.5707963268 1.5707963268 1.5707963268 1.5707963268 2.5880182947 
0.5535743589 2.5880182947 0.5535743589 0 0 0 0 0 0 
0 3.1415926536 3.1415926536 3.1415926536 3.1415926536 3.1415926536 3.1415926536 3.1415926536 0.11506335597 
0.24396975585 0.38438696014 0.5318285925 0.68021497688 0.82323535693 0.95583829218 1.0750595592 1.1799687454 1.271087727 
1.34972972 1.4175000338 1.4759991641 1.5266796853 0.11506335597 0.24396975585 0.38438696014 0.5318285925 0.68021497688 
0.82323535693 0.95583829218 1.0750595592 1.1799687454 1.271087727 1.34972972 1.4175000338 1.4759991641 1.5266796853 
0.0639412618 0.12256509136 0.17615329733 0.22505756123 0.26966099803 0.31035131605 0.34750348093 0.38146951949 0.41257334776 
0.44110894032 0.46734059834 0.4915044461 0.51381057313 0.53444544608 0.0639412618 0.12256509136 0.17615329733 0.22505756123 
0.26966099803 0.31035131605 0.34750348093 0.38146951949 0.41257334776 0.44110894032 0.46734059834 0.4915044461 0.51381057313 
0.53444544608 3.0265292976 2.8976228977 2.7572056934 2.6097640611 2.4613776767 2.3183572967 2.1857543614 2.0665330944 
1.9616239082 1.8705049266 1.7918629336 1.7240926197 1.6655934895 1.6149129683 3.0265292976 2.8976228977 2.7572056934 
2.6097640611 2.4613776767 2.3183572967 2.1857543614 2.0665330944 1.9616239082 1.8705049266 1.7918629336 1.7240926197 
1.6655934895 1.6149129683 3.0776513918 3.0190275622 2.9654393563 2.9165350924 2.8719316556 2.8312413375 2.7940891727 
2.7601231341 2.7290193058 2.7004837133 2.6742520553 2.6500882075 2.6277820805 2.6071472075 3.0776513918 3.0190275622 
2.9654393563 2.9165350924 2.8719316556 2.8312413375 2.7940891727 2.7601231341 2.7290193058 2.7004837133 2.6742520553 
2.6500882075 2.6277820805 2.6071472075 0 0 0 0 0 0 
0 3.1415926536 3.1415926536 3.1415926536 3.1415926536 3.1415926536 3.1415926536 3.1415926536 0.11506335597 
0.24396975585 0.38438696014 0.5318285925 0.68021497688 0.82323535693 0.95583829218 1.0750595592 1.1799687454 1.271087727 
1.34972972 1.4175000338 1.4759991641 1.5266796853 0.11506335597 0.24396975585 0.38438696014 0.5318285925 0.68021497688 
0.82323535693 0.95583829218 1.0750595592 1.1799687454 1.271087727 1.34972972 1.4175000338 1.4759991641 1.5266796853 
0.0639412618 0.12256509136 0.17615329733 0.22505756123 0.26966099803 0.31035131605 0.34750348093 0.38146951949 0.41257334776 
0.44110894032 0.46734059834 0.4915044461 0.51381057313 0.53444544608 0.0639412618 0.12256509136 0.17615329733 0.22505756123 
0.26966099803 0.31035131605 0.34750348093 0.38146951949 0.41257334776 0.44110894032 0.46734059834 0.4915044461 0.51381057313 
0.53444544608 3.0265292976 2.8976228977 2.7572056934 2.6097640611 2.4613776767 2.3183572967 2.1857543614 2.0665330944 
1.9616239082 1.8705049266 1.7918629336 1.7240926197 1.6655934895 1.6149129683 3.0265292976 2.8976228977 2.7572056934 
2.6097640611 2.4613776767 2.3183572967 2.1857543614 2.0665330944 1.9616239082 1.8705049266 1.7918629336 1.7240926197 
1.6655934895 1.6149129683 3.0776513918 3.0190275622 2.9654393563 2.9165350924 2.8719316556 2.8312413375 2.7940891727 
2.7601231341 2.7290193058 2.7004837133 2.6742520553 2.6500882075 2.6277820805 2.6071472075 3.0776513918 3.0190275622 
2.9654393563 2.9165350924 2.8719316556 2.8312413375 2.7940891727 2.7601231341 2.7290193058 2.7004837133 2.6742520553 
2.6500882075 2.6277820805 2.6071472075 1.5707963268 1.5707963268 1.5707963268 1.5707963268 1.5707963268 1.5707963268 
1.5707963268 1.5707963268 1.5707963268 1.5707963268 1.5707963268 1.5707963268 1.5707963268 1.5707963268 1.6390985658 
1.7103710813 1.7840462375 1.8594150427 1.9356601549 2.0119052671 2.0872740723 2.1609492285 2.232221744 2.300523983 
2.3654438211 2.426721652 2.4842346811 2.5379738613 1.5024940878 1.4312215723 1.3575464161 1.2821776109 1.2059324987 
1.1296873865 1.0543185813 0.98064342509 0.90937090954 0.84106867057 0.77614883245 0.71487100155 0.6573579725 0.60361879232 
1.6390985658 1.7103710813 1.7840462375 1.8594150427 1.9356601549 2.0119052671 2.0872740723 2.1609492285 2.232221744 
2.300523983 2.3654438211 2.426721652 2.4842346811 2.5379738613 1.5024940878 1.4312215723 1.3575464161 1.2821776109 
1.2059324987 1.1296873865 1.0543185813 0.98064342509 0.90937090954 0.84106867057 0.77614883245 0.71487100155 0.6573579725 
0.60361879232 1.5707963268 1.5707963268 1.5707963268 1.5707963268 1.5707963268 1.5707963268 1.5707963268 1.5707963268 
1.5707963268 1.5707963268 1.5707963268 1.5707963268 1.5707963268 1.5707963268 1.6390985658 1.7103710813 1.7840462375 
1.8594150427 1.9356601549 2.0119052671 2.0872740723 2.1609492285 2.232221744 2.300523983 2.3654438211 2.426721652 
2.4842346811 2.5379738613 1.5024940878 1.4312215723 1.3575464161 1.2821776109 1.2059324987 1.1296873865 1.0543185813 
0.98064342509 0.90937090954 0.84106867057 0.77614883245 0.71487100155 0.6573579725 0.60361879232 1.6390985658 1.7103710813 
1.7840462375 1.8594150427 1.9356601549 2.0119052671 2.0872740723 2.1609492285 2.232221744 2.300523983 2.3654438211 
2.426721652 2.4842346811 2.5379738613 1.5024940878 1.4312215723 1.3575464161 1.2821776109 1.2059324987 1.1296873865 
1.0543185813 0.98064342509 0.90937090954 0.84106867057 0.77614883245 0.71487100155 0.6573579725 0.60361879232 2.6498493925 
2.7160601161 2.7864913217 2.8607970977 2.9384237075 3.0186096618 3.1004136793 3.1004136793 3.0186096618 2.9384237075 
2.8607970977 2.7864913217 2.7160601161 2.6498493925 0.4917432611 0.42553253746 0.35510133185 0.28079555588 0.20316894605 
0.12298299178 0.041178974281 0.041178974281 0.12298299178 0.20316894605 0.28079555588 0.35510133185 0.42553253746 0.4917432611 
0.13402782262 0.28611619019 0.16041315005 0.45190778986 0.34516876029 0.19956216394 0.62344735167 0.54537727488 0.4330316294 
0.26340640474 0.79100214397 0.74623628396 0.68021497688 0.57441391784 0.38438696014 0.94608890797 0.93266661551 0.91302343287 
0.88156459991 0.82323535693 0.68021497688 1.0836380817 1.0951984678 1.1116168954 1.136751702 1.1799687454 1.271087727 
1.5707963268 1.2021808193 1.2313071146 1.271087727 1.3284418765 1.4175000338 1.5707963268 1.8705049266 2.4613776767 
1.3027259933 1.3430544032 1.3960169172 1.4681526627 1.5707963268 1.7240926197 1.9616239082 2.3183572967 2.7572056934 
1.3874679675 1.4343093288 1.4936952203 1.5707963268 1.6734399909 1.8131507771 2.0048409515 2.2600280537 2.5671787358 
2.8781862489 1.458895923 1.5090714374 1.5707963268 1.6478974333 1.7455757364 1.8705049266 2.0299757581 2.2285692207 
2.4613776767 2.7085610242 2.9420304896 1.5193389599 1.5707963268 1.6325212162 1.7072833247 1.7985382504 1.910285539 
2.0463941858 2.2089260381 2.3953563696 2.5962153787 2.7964238933 2.9811795035 1.5707963268 1.6222536937 1.6826967305 
1.7541246861 1.8388666603 1.9394118343 2.0579545719 2.1955037456 2.3505905096 2.5181453019 2.6896848637 2.8554764634 
3.007564831 0.1772173414 0.23314673794 0.30157527877 0.2834406952 0.35244605798 0.43439172309 0.32869093328 0.39747605366 
0.4778137556 0.57154451384 0.36946007404 0.43746210535 0.51573716537 0.60560056928 0.70802864695 0.40626515252 0.47309809359 
0.54905329491 0.63506164594 0.73171794253 0.83898045605 0.43957102385 0.50497996765 0.57849156036 0.6607567289 0.75211534998 
0.85238300085 0.96063317263 0.46978975629 0.53361563387 0.60464862014 0.68333627131 0.7698485148 0.86392567495 0.96473387785 
1.0707828768 0.49728335141 0.5594363476 0.62801361542 0.70331516498 0.7853981634 0.8739679722 0.96828086775 1.067094621 
1.1687050541 0.52236809118 0.58280788005 0.64898906821 0.72110472322 0.79913788705 0.88278289547 0.97137912726 1.0638812492 
1.1588897786 1.2547532563 0.54531948259 0.60404067055 0.66790778838 0.73703650016 0.81136191664 0.89058134991 0.97410869418 
1.061056648 1.1502619915 1.2403607433 1.3299052448 0.56637721146 0.6233986854 0.68504639023 0.75138010898 0.82230482714 
0.89752876355 0.97653164987 1.0585543265 1.1426195664 1.2275883409 1.3122462601 1.3954051269 0.58574979524 0.64110696637 
0.70063604169 0.76435663841 0.8321557339 0.90375666494 0.97869688509 1.0563221314 1.1358035762 1.2161806182 1.2964257415 
1.3755214248 1.4525352151 0.6573579725 0.71487100155 0.71487100155 0.77614883245 0.77614883245 0.77614883245 0.84106867057 
0.84106867057 0.84106867057 0.84106867057 0.90937090954 0.90937090954 0.90937090954 0.90937090954 0.90937090954 0.98064342509 
0.98064342509 0.98064342509 0.98064342509 0.98064342509 0.98064342509 1.0543185813 1.0543185813 1.0543185813 1.0543185813 
1.0543185813 1.0543185813 1.0543185813 1.1296873865 1.1296873865 1.1296873865 1.1296873865 1.1296873865 1.1296873865 
1.1296873865 1.1296873865 1.2059324987 1.2059324987 1.2059324987 1.2059324987 1.2059324987 1.2059324987 1.2059324987 
1.2059324987 1.2059324987 1.2821776109 1.2821776109 1.2821776109 1.2821776109 1.2821776109 1.2821776109 1.2821776109 
1.2821776109 1.2821776109 1.2821776109 1.3575464161 1.3575464161 1.3575464161 1.3575464161 1.3575464161 1.3575464161 
1.3575464161 1.3575464161 1.3575464161 1.3575464161 1.3575464161 1.4312215723 1.4312215723 1.4312215723 1.4312215723 
1.4312215723 1.4312215723 1.4312215723 1.4312215723 1.4312215723 1.4312215723 1.4312215723 1.4312215723 1.5024940878 
1.5024940878 1.5024940878 1.5024940878 1.5024940878 1.5024940878 1.5024940878 1.5024940878 1.5024940878 1.5024940878 
1.5024940878 1.5024940878 1.5024940878 1.6390985658 1.6390985658 1.7103710813 1.6390985658 1.7103710813 1.7840462375 
1.6390985658 1.7103710813 1.7840462375 1.8594150427 1.6390985658 1.7103710813 1.7840462375 1.8594150427 1.9356601549 
1.6390985658 1.7103710813 1.7840462375 1.8594150427 1.9356601549 2.0119052671 1.6390985658 1.7103710813 1.7840462375 
1.8594150427 1.9356601549 2.0119052671 2.0872740723 1.6390985658 1.7103710813 1.7840462375 1.8594150427 1.9356601549 
2.0119052671 2.0872740723 2.1609492285 1.6390985658 1.7103710813 1.7840462375 1.8594150427 1.9356601549 2.0119052671 
2.0872740723 2.1609492285 2.232221744 1.6390985658 1.7103710813 1.7840462375 1.8594150427 1.9356601549 2.0119052671 
2.0872740723 2.1609492285 2.232221744 2.300523983 1.6390985658 1.7103710813 1.7840462375 1.8594150427 1.9356601549 
2.0119052671 2.0872740723 2.1609492285 2.232221744 2.300523983 2.3654438211 1.6390985658 1.7103710813 1.7840462375 
1.8594150427 1.9356601549 2.0119052671 2.0872740723 2.1609492285 2.232221744 2.300523983 2.3654438211 2.426721652 
1.6390985658 1.7103710813 1.7840462375 1.8594150427 1.9356601549 2.0119052671 2.0872740723 2.1609492285 2.232221744 
2.300523983 2.3654438211 2.426721652 2.4842346811 1.6890574385 1.7660712287 1.7461875267 1.8451669121 1.8293463935 
1.8116874088 1.9254120354 1.9140043127 1.9012319103 1.8868393973 2.0057890773 1.9989730871 1.9913306621 1.982702875 
1.9728875994 2.0852705222 2.083038327 2.0805360056 2.0777114044 2.0744980326 2.0708097768 2.1628957685 2.1650610037 
2.1674839594 2.1702135263 2.1733117858 2.1768587757 2.180959481 2.2378359887 2.24406389 2.2510113037 2.2588097581 
2.2676246814 2.2776669786 2.2892096527 2.3026121975 2.3094369197 2.3192878265 2.330230737 2.3424547665 2.3561944902 
2.3717441388 2.3894773036 2.4098747111 2.4335640066 2.3772360152 2.3902125446 2.4045561534 2.4204879304 2.4382774886 
2.4582563823 2.4808359247 2.5065310076 2.5359920843 2.5700481397 2.4409566119 2.4565462634 2.4736848652 2.4926035854 
2.5135790382 2.5369440334 2.5631010932 2.5925393587 2.6258554882 2.663778898 2.7072009305 2.5004856872 2.5181939682 
2.537551983 2.5587847735 2.582156306 2.6079770197 2.6366126859 2.66849456 2.7041305482 2.7441165999 2.7891465956 
2.8400173748 2.5558428584 2.5752154421 2.596273171 2.6192245624 2.6443093022 2.6718028973 2.7020216297 2.7353275011 
2.7721325796 2.8129017203 2.8581519584 2.9084459157 2.9643753122 2.6720851599 2.7415964696 2.6960692572 2.8154407158 
2.7691124312 2.7219851945 2.8931598298 2.8465683614 2.7988005742 2.7500367885 2.9740622893 2.9278423732 2.8800620952 
2.8308696587 2.780449294 3.0572355789 3.012081889 2.965010468 2.9161180327 2.8655435488 2.8134698788 3.1415926536 
3.0982066458 3.0526079078 3.0048268668 2.9549366411 2.9030587253 2.8493669935 3.0572355789 3.0982066458 3.1415926536 
3.0957498129 3.0474446238 2.9967168029 2.9436598073 2.8884280063 2.9740622893 3.012081889 3.0526079078 3.0957498129 
3.1415926536 3.0929982623 3.0416473563 2.9875923593 2.9309542493 2.8931598298 2.9278423732 2.965010468 3.0048268668 
3.0474446238 3.0929982623 3.1415926536 3.0898956299 3.0350921731 2.9772523776 2.8154407158 2.8465683614 2.8800620952 
2.9161180327 2.9549366411 2.9967168029 3.0416473563 3.0898956299 3.1415926536 3.0863702156 3.0276207405 2.7415964696 
2.7691124312 2.7988005742 2.8308696587 2.8655435488 2.9030587253 2.9436598073 2.9875923593 3.0350921731 3.0863702156 
3.1415926536 3.0823293943 2.6720851599 2.6960692572 2.7219851945 2.7500367885 2.780449294 2.8134698788 2.8493669935 
2.8884280063 2.9309542493 2.9772523776 3.0276207405 3.0823293943 3.1415926536 2.6720851599 2.6960692572 2.7415964696 
2.7219851945 2.7691124312 2.8154407158 2.7500367885 2.7988005742 2.8465683614 2.8931598298 2.780449294 2.8308696587 
2.8800620952 2.9278423732 2.9740622893 2.8134698788 2.8655435488 2.9161180327 2.965010468 3.012081889 3.0572355789 
2.8493669935 2.9030587253 2.9549366411 3.0048268668 3.0526079078 3.0982066458 3.1415926536 2.8884280063 2.9436598073 
2.9967168029 3.0474446238 3.0957498129 3.1415926536 3.0982066458 3.0572355789 2.9309542493 2.9875923593 3.0416473563 
3.0929982623 3.1415926536 3.0957498129 3.0526079078 3.012081889 2.9740622893 2.9772523776 3.0350921731 3.0898956299 
3.1415926536 3.0929982623 3.0474446238 3.0048268668 2.965010468 2.9278423732 2.8931598298 3.0276207405 3.0863702156 
3.1415926536 3.0898956299 3.0416473563 2.9967168029 2.9549366411 2.9161180327 2.8800620952 2.8465683614 2.8154407158 
3.0823293943 3.1415926536 3.0863702156 3.0350921731 2.9875923593 2.9436598073 2.9030587253 2.8655435488 2.8308696587 
2.7988005742 2.7691124312 2.7415964696 3.1415926536 3.0823293943 3.0276207405 2.9772523776 2.9309542493 2.8884280063 
2.8493669935 2.8134698788 2.780449294 2.7500367885 2.7219851945 2.6960692572 2.6720851599 1.6890574385 1.7461875267 
1.7660712287 1.8116874088 1.8293463935 1.8451669121 1.8868393973 1.9012319103 1.9140043127 1.9254120354 1.9728875994 
1.982702875 1.9913306621 1.9989730871 2.0057890773 2.0708097768 2.0744980326 2.0777114044 2.0805360056 2.083038327 
2.0852705222 2.180959481 2.1768587757 2.1733117858 2.1702135263 2.1674839594 2.1650610037 2.1628957685 2.3026121975 
2.2892096527 2.2776669786 2.2676246814 2.2588097581 2.2510113037 2.24406389 2.2378359887 2.4335640066 2.4098747111 
2.3894773036 2.3717441388 2.3561944902 2.3424547665 2.330230737 2.3192878265 2.3094369197 2.5700481397 2.5359920843 
2.5065310076 2.4808359247 2.4582563823 2.4382774886 2.4204879304 2.4045561534 2.3902125446 2.3772360152 2.7072009305 
2.663778898 2.6258554882 2.5925393587 2.5631010932 2.5369440334 2.5135790382 2.4926035854 2.4736848652 2.4565462634 
2.4409566119 2.8400173748 2.7891465956 2.7441165999 2.7041305482 2.66849456 2.6366126859 2.6079770197 2.582156306 
2.5587847735 2.537551983 2.5181939682 2.5004856872 2.9643753122 2.9084459157 2.8581519584 2.8129017203 2.7721325796 
2.7353275011 2.7020216297 2.6718028973 2.6443093022 2.6192245624 2.596273171 2.5752154421 2.5558428584 1.5707963268 
1.5193389599 1.6222536937 1.458895923 1.5707963268 1.6826967305 1.3874679675 1.5090714374 1.6325212162 1.7541246861 
1.3027259933 1.4343093288 1.5707963268 1.7072833247 1.8388666603 1.2021808193 1.3430544032 1.4936952203 1.6478974333 
1.7985382504 1.9394118343 1.0836380817 1.2313071146 1.3960169172 1.5707963268 1.7455757364 1.910285539 2.0579545719 
0.94608890797 1.0951984678 1.271087727 1.4681526627 1.6734399909 1.8705049266 2.0463941858 2.1955037456 0.79100214397 
0.93266661551 1.1116168954 1.3284418765 1.5707963268 1.8131507771 2.0299757581 2.2089260381 2.3505905096 0.62344735167 
0.74623628396 0.91302343287 1.136751702 1.4175000338 1.7240926197 2.0048409515 2.2285692207 2.3953563696 2.5181453019 
0.45190778986 0.54537727488 0.68021497688 0.88156459991 1.1799687454 1.5707963268 1.9616239082 2.2600280537 2.4613776767 
2.5962153787 2.6896848637 0.28611619019 0.34516876029 0.4330316294 0.57441391784 0.82323535693 1.271087727 1.8705049266 
2.3183572967 2.5671787358 2.7085610242 2.7964238933 2.8554764634 0.13402782262 0.16041315005 0.19956216394 0.26340640474 
0.38438696014 0.68021497688 1.5707963268 2.4613776767 2.7572056934 2.8781862489 2.9420304896 2.9811795035 3.007564831 
0.13402782262 0.28611619019 0.16041315005 0.45190778986 0.34516876029 0.19956216394 0.62344735167 0.54537727488 0.4330316294 
0.26340640474 0.79100214397 0.74623628396 0.68021497688 0.57441391784 0.38438696014 0.94608890797 0.93266661551 0.91302343287 
0.88156459991 0.82323535693 0.68021497688 1.0836380817 1.0951984678 1.1116168954 1.136751702 1.1799687454 1.271087727 
1.5707963268 1.2021808193 1.2313071146 1.271087727 1.3284418765 1.4175000338 1.5707963268 1.8705049266 2.4613776767 
1.3027259933 1.3430544032 1.3960169172 1.4681526627 1.5707963268 1.7240926197 1.9616239082 2.3183572967 2.7572056934 
1.3874679675 1.4343093288 1.4936952203 1.5707963268 1.6734399909 1.8131507771 2.0048409515 2.2600280537 2.5671787358 
2.8781862489 1.458895923 1.5090714374 1.5707963268 1.6478974333 1.7455757364 1.8705049266 2.0299757581 2.2285692207 
2.4613776767 2.7085610242 2.9420304896 1.5193389599 1.5707963268 1.6325212162 1.7072833247 1.7985382504 1.910285539 
2.0463941858 2.2089260381 2.3953563696 2.5962153787 2.7964238933 2.9811795035 1.5707963268 1.6222536937 1.6826967305 
1.7541246861 1.8388666603 1.9394118343 2.0579545719 2.1955037456 2.3505905096 2.5181453019 2.6896848637 2.8554764634 
3.007564831 1.6890574385 1.7660712287 1.7461875267 1.8451669121 1.8293463935 1.8116874088 1.9254120354 1.9140043127 
1.9012319103 1.8868393973 2.0057890773 1.9989730871 1.9913306621 1.982702875 1.9728875994 2.0852705222 2.083038327 
2.0805360056 2.0777114044 2.0744980326 2.0708097768 2.1628957685 2.1650610037 2.1674839594 2.1702135263 2.1733117858 
2.1768587757 2.180959481 2.2378359887 2.24406389 2.2510113037 2.2588097581 2.2676246814 2.2776669786 2.2892096527 
2.3026121975 2.3094369197 2.3192878265 2.330230737 2.3424547665 2.3561944902 2.3717441388 2.3894773036 2.4098747111 
2.4335640066 2.3772360152 2.3902125446 2.4045561534 2.4204879304 2.4382774886 2.4582563823 2.4808359247 2.5065310076 
2.5359920843 2.5700481397 2.4409566119 2.4565462634 2.4736848652 2.4926035854 2.5135790382 2.5369440334 2.5631010932 
2.5925393587 2.6258554882 2.663778898 2.7072009305 2.5004856872 2.5181939682 2.537551983 2.5587847735 2.582156306 
2.6079770197 2.6366126859 2.66849456 2.7041305482 2.7441165999 2.7891465956 2.8400173748 2.5558428584 2.5752154421 
2.596273171 2.6192245624 2.6443093022 2.6718028973 2.7020216297 2.7353275011 2.7721325796 2.8129017203 2.8581519584 
2.9084459157 2.9643753122 1.6390985658 1.6390985658 1.7103710813 1.6390985658 1.7103710813 1.7840462375 1.6390985658 
1.7103710813 1.7840462375 1.8594150427 1.6390985658 1.7103710813 1.7840462375 1.8594150427 1.9356601549 1.6390985658 
1.7103710813 1.7840462375 1.8594150427 1.9356601549 2.0119052671 1.6390985658 1.7103710813 1.7840462375 1.8594150427 
1.9356601549 2.0119052671 2.0872740723 1.6390985658 1.7103710813 1.7840462375 1.8594150427 1.9356601549 2.0119052671 
2.0872740723 2.1609492285 1.6390985658 1.7103710813 1.7840462375 1.8594150427 1.9356601549 2.0119052671 2.0872740723 
2.1609492285 2.232221744 1.6390985658 1.7103710813 1.7840462375 1.8594150427 1.9356601549 2.0119052671 2.0872740723 
2.1609492285 2.232221744 2.300523983 1.6390985658 1.7103710813 1.7840462375 1.8594150427 1.9356601549 2.0119052671 
2.0872740723 2.1609492285 2.232221744 2.300523983 2.3654438211 1.6390985658 1.7103710813 1.7840462375 1.8594150427 
1.9356601549 2.0119052671 2.0872740723 2.1609492285 2.232221744 2.300523983 2.3654438211 2.426721652 1.6390985658 
1.7103710813 1.7840462375 1.8594150427 1.9356601549 2.0119052671 2.0872740723 2.1609492285 2.232221744 2.300523983 
2.3654438211 2.426721652 2.4842346811 1.5024940878 1.4312215723 1.5024940878 1.3575464161 1.4312215723 1.5024940878 
1.2821776109 1.3575464161 1.4312215723 1.5024940878 1.2059324987 1.2821776109 1.3575464161 1.4312215723 1.5024940878 
1.1296873865 1.2059324987 1.2821776109 1.3575464161 1.4312215723 1.5024940878 1.0543185813 1.1296873865 1.2059324987 
1.2821776109 1.3575464161 1.4312215723 1.5024940878 0.98064342509 1.0543185813 1.1296873865 1.2059324987 1.2821776109 
1.3575464161 1.4312215723 1.5024940878 0.90937090954 0.98064342509 1.0543185813 1.1296873865 1.2059324987 1.2821776109 
1.3575464161 1.4312215723 1.5024940878 0.84106867057 0.90937090954 0.98064342509 1.0543185813 1.1296873865 1.2059324987 
1.2821776109 1.3575464161 1.4312215723 1.5024940878 0.77614883245 0.84106867057 0.90937090954 0.98064342509 1.0543185813 
1.1296873865 1.2059324987 1.2821776109 1.3575464161 1.4312215723 1.5024940878 0.71487100155 0.77614883245 0.84106867057 
0.90937090954 0.98064342509 1.0543185813 1.1296873865 1.2059324987 1.2821776109 1.3575464161 1.4312215723 1.5024940878 
0.6573579725 0.71487100155 0.77614883245 0.84106867057 0.90937090954 0.98064342509 1.0543185813 1.1296873865 1.2059324987 
1.2821776109 1.3575464161 1.4312215723 1.5024940878 0.58574979524 0.56637721146 0.64110696637 0.54531948259 0.6233986854 
0.70063604169 0.52236809118 0.60404067055 0.68504639023 0.76435663841 0.49728335141 0.58280788005 0.66790778838 0.75138010898 
0.8321557339 0.46978975629 0.5594363476 0.64898906821 0.73703650016 0.82230482714 0.90375666494 0.43957102385 0.53361563387 
0.62801361542 0.72110472322 0.81136191664 0.89752876355 0.97869688509 0.40626515252 0.50497996765 0.60464862014 0.70331516498 
0.79913788705 0.89058134991 0.97653164987 1.0563221314 0.36946007404 0.47309809359 0.57849156036 0.68333627131 0.7853981634 
0.88278289547 0.97410869418 1.0585543265 1.1358035762 0.32869093328 0.43746210535 0.54905329491 0.6607567289 0.7698485148 
0.8739679722 0.97137912726 1.061056648 1.1426195664 1.2161806182 0.2834406952 0.39747605366 0.51573716537 0.63506164594 
0.75211534998 0.86392567495 0.96828086775 1.0638812492 1.1502619915 1.2275883409 1.2964257415 0.23314673794 0.35244605798 
0.4778137556 0.60560056928 0.73171794253 0.85238300085 0.96473387785 1.067094621 1.1588897786 1.2403607433 1.3122462601 
1.3755214248 0.1772173414 0.30157527877 0.43439172309 0.57154451384 0.70802864695 0.83898045605 0.96063317263 1.0707828768 
1.1687050541 1.2547532563 1.3299052448 1.3954051269 1.4525352151 0.13402782262 0.16041315005 0.28611619019 0.19956216394 
0.34516876029 0.45190778986 0.26340640474 0.4330316294 0.54537727488 0.62344735167 0.38438696014 0.57441391784 0.68021497688 
0.74623628396 0.79100214397 0.68021497688 0.82323535693 0.88156459991 0.91302343287 0.93266661551 0.94608890797 1.5707963268 
1.271087727 1.1799687454 1.136751702 1.1116168954 1.0951984678 1.0836380817 2.4613776767 1.8705049266 1.5707963268 
1.4175000338 1.3284418765 1.271087727 1.2313071146 1.2021808193 2.7572056934 2.3183572967 1.9616239082 1.7240926197 
1.5707963268 1.4681526627 1.3960169172 1.3430544032 1.3027259933 2.8781862489 2.5671787358 2.2600280537 2.0048409515 
1.8131507771 1.6734399909 1.5707963268 1.4936952203 1.4343093288 1.3874679675 2.9420304896 2.7085610242 2.4613776767 
2.2285692207 2.0299757581 1.8705049266 1.7455757364 1.6478974333 1.5707963268 1.5090714374 1.458895923 2.9811795035 
2.7964238933 2.5962153787 2.3953563696 2.2089260381 2.0463941858 1.910285539 1.7985382504 1.7072833247 1.6325212162 
1.5707963268 1.5193389599 3.007564831 2.8554764634 2.6896848637 2.5181453019 2.3505905096 2.1955037456 2.0579545719 
1.9394118343 1.8388666603 1.7541246861 1.6826967305 1.6222536937 1.5707963268 1.6890574385 1.7461875267 1.7660712287 
1.8116874088 1.8293463935 1.8451669121 1.8868393973 1.9012319103 1.9140043127 1.9254120354 1.9728875994 1.982702875 
1.9913306621 1.9989730871 2.0057890773 2.0708097768 2.0744980326 2.0777114044 2.0805360056 2.083038327 2.0852705222 
2.180959481 2.1768587757 2.1733117858 2.1702135263 2.1674839594 2.1650610037 2.1628957685 2.3026121975 2.2892096527 
2.2776669786 2.2676246814 2.2588097581 2.2510113037 2.24406389 2.2378359887 2.4335640066 2.4098747111 2.3894773036 
2.3717441388 2.3561944902 2.3424547665 2.330230737 2.3192878265 2.3094369197 2.5700481397 2.5359920843 2.5065310076 
2.4808359247 2.4582563823 2.4382774886 2.4204879304 2.4045561534 2.3902125446 2.3772360152 2.7072009305 2.663778898 
2.6258554882 2.5925393587 2.5631010932 2.5369440334 2.5135790382 2.4926035854 2.4736848652 2.4565462634 2.4409566119 
2.8400173748 2.7891465956 2.7441165999 2.7041305482 2.66849456 2.6366126859 2.6079770197 2.582156306 2.5587847735 
2.537551983 2.5181939682 2.5004856872 2.9643753122 2.9084459157 2.8581519584 2.8129017203 2.7721325796 2.7353275011 
2.7020216297 2.6718028973 2.6443093022 2.6192245624 2.596273171 2.5752154421 2.5558428584 0.46950749371 0.44552339635 
0.39999618397 0.41960745905 0.3724802224 0.32615193783 0.39155586513 0.34279207938 0.29502429218 0.24843282384 0.3611433596 
0.31072299487 0.26153055843 0.21375028036 0.16753036433 0.32812277478 0.27604910483 0.22547462087 0.1765821856 0.12951076458 
0.084357074658 0.29222566013 0.23853392826 0.18665601247 0.13676578675 0.088984745755 0.043386007746 0 0.25316464727 
0.19793284633 0.14487585072 0.094148029795 0.04584284064 0 0.043386007746 0.084357074658 0.2106384043 0.1540002943 
0.09994529733 0.048594391246 0 0.04584284064 0.088984745755 0.12951076458 0.16753036433 0.16434027595 0.10650048049 
0.051697023733 0 0.048594391246 0.094148029795 0.13676578675 0.1765821856 0.21375028036 0.24843282384 0.11397191308 
0.05522243796 0 0.051697023733 0.09994529733 0.14487585072 0.18665601247 0.22547462087 0.26153055843 0.29502429218 
0.32615193783 0.059263259264 0 0.05522243796 0.10650048049 0.1540002943 0.19793284633 0.23853392826 0.27604910483 
0.31072299487 0.34279207938 0.3724802224 0.39999618397 0 0.059263259264 0.11397191308 0.16434027595 0.2106384043 
0.25316464727 0.29222566013 0.32812277478 0.3611433596 0.39155586513 0.41960745905 0.44552339635 0.46950749371 0.46950749371 
0.39999618397 0.44552339635 0.32615193783 0.3724802224 0.41960745905 0.24843282384 0.29502429218 0.34279207938 0.39155586513 
0.16753036433 0.21375028036 0.26153055843 0.31072299487 0.3611433596 0.084357074658 0.12951076458 0.1765821856 0.22547462087 
0.27604910483 0.32812277478 0 0.043386007746 0.088984745755 0.13676578675 0.18665601247 0.23853392826 0.29222566013 
0.084357074658 0.043386007746 0 0.04584284064 0.094148029795 0.14487585072 0.19793284633 0.25316464727 0.16753036433 
0.12951076458 0.088984745755 0.04584284064 0 0.048594391246 0.09994529733 0.1540002943 0.2106384043 0.24843282384 
0.21375028036 0.1765821856 0.13676578675 0.094148029795 0.048594391246 0 0.051697023733 0.10650048049 0.16434027595 
0.32615193783 0.29502429218 0.26153055843 0.22547462087 0.18665601247 0.14487585072 0.09994529733 0.051697023733 0 
0.05522243796 0.11397191308 0.39999618397 0.3724802224 0.34279207938 0.31072299487 0.27604910483 0.23853392826 0.19793284633 
0.1540002943 0.10650048049 0.05522243796 0 0.059263259264 0.46950749371 0.44552339635 0.41960745905 0.39155586513 
0.3611433596 0.32812277478 0.29222566013 0.25316464727 0.2106384043 0.16434027595 0.11397191308 0.059263259264 0 
0.58574979524 0.56637721146 0.64110696637 0.54531948259 0.6233986854 0.70063604169 0.52236809118 0.60404067055 0.68504639023 
0.76435663841 0.49728335141 0.58280788005 0.66790778838 0.75138010898 0.8321557339 0.46978975629 0.5594363476 0.64898906821 
0.73703650016 0.82230482714 0.90375666494 0.43957102385 0.53361563387 0.62801361542 0.72110472322 0.81136191664 0.89752876355 
0.97869688509 0.40626515252 0.50497996765 0.60464862014 0.70331516498 0.79913788705 0.89058134991 0.97653164987 1.0563221314 
0.36946007404 0.47309809359 0.57849156036 0.68333627131 0.7853981634 0.88278289547 0.97410869418 1.0585543265 1.1358035762 
0.32869093328 0.43746210535 0.54905329491 0.6607567289 0.7698485148 0.8739679722 0.97137912726 1.061056648 1.1426195664 
1.2161806182 0.2834406952 0.39747605366 0.51573716537 0.63506164594 0.75211534998 0.86392567495 0.96828086775 1.0638812492 
1.1502619915 1.2275883409 1.2964257415 0.23314673794 0.35244605798 0.4778137556 0.60560056928 0.73171794253 0.85238300085 
0.96473387785 1.067094621 1.1588897786 1.2403607433 1.3122462601 1.3755214248 0.1772173414 0.30157527877 0.43439172309 
0.57154451384 0.70802864695 0.83898045605 0.96063317263 1.0707828768 1.1687050541 1.2547532563 1.3299052448 1.3954051269 
1.4525352151 1.4525352151 1.3954051269 1.3755214248 1.3299052448 1.3122462601 1.2964257415 1.2547532563 1.2403607433 
1.2275883409 1.2161806182 1.1687050541 1.1588897786 1.1502619915 1.1426195664 1.1358035762 1.0707828768 1.067094621 
1.0638812492 1.061056648 1.0585543265 1.0563221314 0.96063317263 0.96473387785 0.96828086775 0.97137912726 0.97410869418 
0.97653164987 0.97869688509 0.83898045605 0.85238300085 0.86392567495 0.8739679722 0.88278289547 0.89058134991 0.89752876355 
0.90375666494 0.70802864695 0.73171794253 0.75211534998 0.7698485148 0.7853981634 0.79913788705 0.81136191664 0.82230482714 
0.8321557339 0.57154451384 0.60560056928 0.63506164594 0.6607567289 0.68333627131 0.70331516498 0.72110472322 0.73703650016 
0.75138010898 0.76435663841 0.43439172309 0.4778137556 0.51573716537 0.54905329491 0.57849156036 0.60464862014 0.62801361542 
0.64898906821 0.66790778838 0.68504639023 0.70063604169 0.30157527877 0.35244605798 0.39747605366 0.43746210535 0.47309809359 
0.50497996765 0.53361563387 0.5594363476 0.58280788005 0.60404067055 0.6233986854 0.64110696637 0.1772173414 0.23314673794 
0.2834406952 0.32869093328 0.36946007404 0.40626515252 0.43957102385 0.46978975629 0.49728335141 0.52236809118 0.54531948259 
0.56637721146 0.58574979524 
_paraTheta 1 2252 double
2.5880182947 2.5880182947 0.5535743589 0.5535743589 2.1243706857 1.0172219679 2.1243706857 1.0172219679 1.5707963268 
1.5707963268 1.5707963268 1.5707963268 2.6498493925 2.7160601161 2.7864913217 2.8607970977 2.9384237075 3.0186096618 
3.1004136793 3.1004136793 3.0186096618 2.9384237075 2.8607970977 2.7864913217 2.7160601161 2.6498493925 2.6042344761 
2.614816023 2.6179113468 2.6119088982 2.5958245308 2.5695827959 2.534048764 2.4908097569 2.4418352945 2.3891556975 
2.3346328766 2.2798327847 2.2259789197 2.1739602843 2.6042344761 2.614816023 2.6179113468 2.6119088982 2.5958245308 
2.5695827959 2.534048764 2.4908097569 2.4418352945 2.3891556975 2.3346328766 2.2798327847 2.2259789197 2.1739602843 
2.5370175498 2.4805890224 2.4189929859 2.3526732885 2.2822753912 2.2086447269 2.1327981749 2.0558671993 1.979019187 
1.9033706406 1.8299087866 1.7594353672 1.6925393741 1.6295976124 2.5370175498 2.4805890224 2.4189929859 2.3526732885 
2.2822753912 2.2086447269 2.1327981749 2.0558671993 1.979019187 1.9033706406 1.8299087866 1.7594353672 1.6925393741 
1.6295976124 2.6042344761 2.614816023 2.6179113468 2.6119088982 2.5958245308 2.5695827959 2.534048764 2.4908097569 
2.4418352945 2.3891556975 2.3346328766 2.2798327847 2.2259789197 2.1739602843 2.6042344761 2.614816023 2.6179113468 
2.6119088982 2.5958245308 2.5695827959 2.534048764 2.4908097569 2.4418352945 2.3891556975 2.3346328766 2.2798327847 
2.2259789197 2.1739602843 2.5370175498 2.4805890224 2.4189929859 2.3526732885 2.2822753912 2.2086447269 2.1327981749 
2.0558671993 1.979019187 1.9033706406 1.8299087866 1.7594353672 1.6925393741 1.6295976124 2.5370175498 2.4805890224 
2.4189929859 2.3526732885 2.2822753912 2.2086447269 2.1327981749 2.0558671993 1.979019187 1.9033706406 1.8299087866 
1.7594353672 1.6925393741 1.6295976124 0.4917432611 0.42553253746 0.35510133185 0.28079555588 0.20316894605 0.12298299178 
0.041178974281 0.041178974281 0.12298299178 0.20316894605 0.28079555588 0.35510133185 0.42553253746 0.4917432611 0.53735817747 
0.52677663061 0.52368130675 0.52968375539 0.54576812274 0.57200985774 0.60754388963 0.65078289671 0.69975735908 0.75243695604 
0.80695977702 0.86175986891 0.91561373394 0.96763236927 0.53735817747 0.52677663061 0.52368130675 0.52968375539 0.54576812274 
0.57200985774 0.60754388963 0.65078289671 0.69975735908 0.75243695604 0.80695977702 0.86175986891 0.91561373394 0.96763236927 
0.60457510378 0.66100363122 0.72259966764 0.78891936509 0.85931726242 0.93294792667 1.0087944787 1.0857254543 1.1625734666 
1.238222013 1.311683867 1.3821572864 1.4490532795 1.5119950412 0.60457510378 0.66100363122 0.72259966764 0.78891936509 
0.85931726242 0.93294792667 1.0087944787 1.0857254543 1.1625734666 1.238222013 1.311683867 1.3821572864 1.4490532795 
1.5119950412 0.53735817747 0.52677663061 0.52368130675 0.52968375539 0.54576812274 0.57200985774 0.60754388963 0.65078289671 
0.69975735908 0.75243695604 0.80695977702 0.86175986891 0.91561373394 0.96763236927 0.53735817747 0.52677663061 0.52368130675 
0.52968375539 0.54576812274 0.57200985774 0.60754388963 0.65078289671 0.69975735908 0.75243695604 0.80695977702 0.86175986891 
0.91561373394 0.96763236927 0.60457510378 0.66100363122 0.72259966764 0.78891936509 0.85931726242 0.93294792667 1.0087944787 
1.0857254543 1.1625734666 1.238222013 1.311683867 1.3821572864 1.4490532795 1.5119950412 0.60457510378 0.66100363122 
0.72259966764 0.78891936509 0.85931726242 0.93294792667 1.0087944787 1.0857254543 1.1625734666 1.238222013 1.311683867 
1.3821572864 1.4490532795 1.5119950412 2.0625395879 1.9963288643 1.9258976586 1.8515918827 1.7739652728 1.6937793186 
1.6119753011 1.5296173525 1.447813335 1.3676273807 1.2900007709 1.2156949949 1.1452637893 1.0790530657 2.1042190956 
2.0804345784 2.0528282229 2.0213616373 1.9861878758 1.9476746014 1.9063994426 1.8631129663 1.8186733458 1.7739652728 
1.7298200892 1.6869524776 1.6459225906 1.6071245714 2.1042190956 2.0804345784 2.0528282229 2.0213616373 1.9861878758 
1.9476746014 1.9063994426 1.8631129663 1.8186733458 1.7739652728 1.7298200892 1.6869524776 1.6459225906 1.6071245714 
1.0373735579 1.0611580751 1.0887644307 1.1202310163 1.1554047778 1.1939180521 1.235193211 1.2784796873 1.3229193078 
1.3676273807 1.4117725644 1.454640176 1.495670063 1.5344680821 1.0373735579 1.0611580751 1.0887644307 1.1202310163 
1.1554047778 1.1939180521 1.235193211 1.2784796873 1.3229193078 1.3676273807 1.4117725644 1.454640176 1.495670063 
1.5344680821 2.0625395879 1.9963288643 1.9258976586 1.8515918827 1.7739652728 1.6937793186 1.6119753011 1.5296173525 
1.447813335 1.3676273807 1.2900007709 1.2156949949 1.1452637893 1.0790530657 2.1042190956 2.0804345784 2.0528282229 
2.0213616373 1.9861878758 1.9476746014 1.9063994426 1.8631129663 1.8186733458 1.7739652728 1.7298200892 1.6869524776 
1.6459225906 1.6071245714 2.1042190956 2.0804345784 2.0528282229 2.0213616373 1.9861878758 1.9476746014 1.9063994426 
1.8631129663 1.8186733458 1.7739652728 1.7298200892 1.6869524776 1.6459225906 1.6071245714 1.0373735579 1.0611580751 
1.0887644307 1.1202310163 1.1554047778 1.1939180521 1.235193211 1.2784796873 1.3229193078 1.3676273807 1.4117725644 
1.454640176 1.495670063 1.5344680821 1.0373735579 1.0611580751 1.0887644307 1.1202310163 1.1554047778 1.1939180521 
1.235193211 1.2784796873 1.3229193078 1.3676273807 1.4117725644 1.454640176 1.495670063 1.5344680821 1.5707963268 
1.5707963268 1.5707963268 1.5707963268 1.5707963268 1.5707963268 1.5707963268 1.5707963268 1.5707963268 1.5707963268 
1.5707963268 1.5707963268 1.5707963268 1.5707963268 1.5707963268 1.5707963268 1.5707963268 1.5707963268 1.5707963268 
1.5707963268 1.5707963268 1.5707963268 1.5707963268 1.5707963268 1.5707963268 1.5707963268 1.5707963268 1.5707963268 
2.6684405799 2.6797210388 2.7369408975 2.6812461162 2.7480442459 2.8093079625 2.6711303768 2.7461439969 2.8185270992 
2.8846641783 2.6486455972 2.7293069838 2.8100170376 2.8885712991 2.961149399 2.6144622087 2.6976967934 2.7826550253 
2.8680353767 2.9523151641 3.0332538408 2.5703970519 2.6533950921 2.7387878832 2.8253227939 2.9115364739 2.9955958532 
3.0732904146 2.5188828946 2.5995065557 2.6826242978 2.7667327569 2.8497393447 2.9283427429 2.9955958532 3.0332538408 
2.4624633242 2.5392849134 2.618496692 2.6984429282 2.7767288255 2.8497393447 2.9115364739 2.9523151641 2.961149399 
2.4034600113 2.4756332623 2.5500633388 2.6251149081 2.6984429282 2.7667327569 2.8253227939 2.8680353767 2.8885712991 
2.8846641783 2.3438089185 2.4109177033 2.4801672363 2.5500633388 2.618496692 2.6826242978 2.7387878832 2.7826550253 
2.8100170376 2.8185270992 2.8093079625 2.2850117094 2.3469451592 2.4109177033 2.4756332623 2.5392849134 2.5995065557 
2.6533950921 2.6976967934 2.7293069838 2.7461439969 2.7480442459 2.7369408975 2.2281542993 2.2850117094 2.3438089185 
2.4034600113 2.4624633242 2.5188828946 2.5703970519 2.6144622087 2.6486455972 2.6711303768 2.6812461162 2.6797210388 
2.6684405799 2.5485487162 2.4872886002 2.5541054746 2.4208253137 2.4878376006 2.5521163548 2.3497321488 2.4164972986 
2.480958924 2.541344892 2.2747994996 2.3407892984 2.4050318116 2.4657693116 2.5211893939 2.1970230009 2.261646316 
2.3251649282 2.3858757881 2.4420026182 2.4918617014 2.1175586552 2.1802023333 2.2424204231 2.3026087543 2.3590568755 
2.4101118293 2.4543623109 2.0376472905 2.0977281004 2.1580461185 2.2171384538 2.2733980639 2.3252253222 2.3712048439 
2.4102725662 1.9585203604 2.015536946 2.0733899053 2.1307913882 2.1862760355 2.2383314508 2.2855606645 2.3268438843 
2.3614623754 1.8813056423 1.9348790583 1.9897900669 2.0449456791 2.0990532906 2.1507243182 2.1986150866 2.2415778999 
2.2787877981 2.3098154841 1.8069514454 1.8568465217 1.9084649853 1.9609126714 2.0130878016 2.0637561862 2.1116654886 
2.1556790412 2.1948998761 2.2287561163 2.2570303506 1.736181529 1.782307331 1.8304256482 1.8798309518 1.92961535 
1.978717566 2.0260090526 2.0704054119 2.1109806859 2.147058634 2.1782613969 2.2045092283 1.6694834233 1.7118766255 
1.7564258331 1.8025939316 1.849656672 1.89673011 1.9428304805 1.9869610746 2.0282109224 2.0658442733 2.0993615051 
2.1285208062 2.1533216275 1.5707963268 1.5319221248 1.6096705288 1.4907785676 1.5707963268 1.650814086 1.447813335 
1.5296173525 1.6119753011 1.6937793186 1.4036493483 1.4866350182 1.5707963268 1.6549576354 1.7379433053 1.3590628559 
1.4425311877 1.5278317157 1.6137609379 1.6990614659 1.7825297977 1.3149319451 1.3981341215 1.4838169716 1.5707963268 
1.657775682 1.7434585321 1.8266607084 1.2721602114 1.3543533405 1.4396214169 1.5268471471 1.6147455065 1.7019712367 
1.7872393131 1.8694324422 1.2315891606 1.3120927841 1.3961707219 1.4828127901 1.5707963268 1.6587798635 1.7454219317 
1.8294998695 1.910003493 1.1939180521 1.2721602114 1.3543533405 1.4396214169 1.5268471471 1.6147455065 1.7019712367 
1.7872393131 1.8694324422 1.9476746014 1.1596482592 1.235193211 1.3149319451 1.3981341215 1.4838169716 1.5707963268 
1.657775682 1.7434585321 1.8266607084 1.9063994426 1.9819443944 1.129061371 1.2016167565 1.2784796873 1.3590628559 
1.4425311877 1.5278317157 1.6137609379 1.6990614659 1.7825297977 1.8631129663 1.9399758971 2.0125312826 1.1022300924 
1.1716367587 1.2453522486 1.3229193078 1.4036493483 1.4866350182 1.5707963268 1.6549576354 1.7379433053 1.8186733458 
1.896240405 1.9699558949 2.0393625612 2.0393625612 1.9699558949 2.0125312826 1.896240405 1.9399758971 1.9819443944 
1.8186733458 1.8631129663 1.9063994426 1.9476746014 1.7379433053 1.7825297977 1.8266607084 1.8694324422 1.910003493 
1.6549576354 1.6990614659 1.7434585321 1.7872393131 1.8294998695 1.8694324422 1.5707963268 1.6137609379 1.657775682 
1.7019712367 1.7454219317 1.7872393131 1.8266607084 1.4866350182 1.5278317157 1.5707963268 1.6147455065 1.6587798635 
1.7019712367 1.7434585321 1.7825297977 1.4036493483 1.4425311877 1.4838169716 1.5268471471 1.5707963268 1.6147455065 
1.657775682 1.6990614659 1.7379433053 1.3229193078 1.3590628559 1.3981341215 1.4396214169 1.4828127901 1.5268471471 
1.5707963268 1.6137609379 1.6549576354 1.6937793186 1.2453522486 1.2784796873 1.3149319451 1.3543533405 1.3961707219 
1.4396214169 1.4838169716 1.5278317157 1.5707963268 1.6119753011 1.650814086 1.1716367587 1.2016167565 1.235193211 
1.2721602114 1.3120927841 1.3543533405 1.3981341215 1.4425311877 1.4866350182 1.5296173525 1.5707963268 1.6096705288 
1.1022300924 1.129061371 1.1596482592 1.1939180521 1.2315891606 1.2721602114 1.3149319451 1.3590628559 1.4036493483 
1.447813335 1.4907785676 1.5319221248 1.5707963268 2.1533216275 2.1285208062 2.2045092283 2.0993615051 2.1782613969 
2.2570303506 2.0658442733 2.147058634 2.2287561163 2.3098154841 2.0282109224 2.1109806859 2.1948998761 2.2787877981 
2.3614623754 1.9869610746 2.0704054119 2.1556790412 2.2415778999 2.3268438843 2.4102725662 1.9428304805 2.0260090526 
2.1116654886 2.1986150866 2.2855606645 2.3712048439 2.4543623109 1.89673011 1.978717566 2.0637561862 2.1507243182 
2.2383314508 2.3252253222 2.4101118293 2.4918617014 1.849656672 1.92961535 2.0130878016 2.0990532906 2.1862760355 
2.2733980639 2.3590568755 2.4420026182 2.5211893939 1.8025939316 1.8798309518 1.9609126714 2.0449456791 2.1307913882 
2.2171384538 2.3026087543 2.3858757881 2.4657693116 2.541344892 1.7564258331 1.8304256482 1.9084649853 1.9897900669 
2.0733899053 2.1580461185 2.2424204231 2.3251649282 2.4050318116 2.480958924 2.5521163548 1.7118766255 1.782307331 
1.8568465217 1.9348790583 2.015536946 2.0977281004 2.1802023333 2.261646316 2.3407892984 2.4164972986 2.4878376006 
2.5541054746 1.6694834233 1.736181529 1.8069514454 1.8813056423 1.9585203604 2.0376472905 2.1175586552 2.1970230009 
2.2747994996 2.3497321488 2.4208253137 2.4872886002 2.5485487162 1.6317270477 1.6337217842 1.6968981438 1.6355081491 
1.7009116502 1.7660343088 1.6370078356 1.7044138675 1.7719812076 1.83863995 1.6381452152 1.7072343962 1.777001993 
1.8462986099 1.9139833006 1.6388564372 1.7092171057 1.7808275585 1.8524944714 1.9229796346 1.9911084932 1.6390985658 
1.7102414348 1.7832277106 1.8568652295 1.9298574821 2.0009174439 2.0688812346 1.6388564372 1.7102414348 1.7840462375 
1.8591283566 1.9341831054 2.0078529658 2.0788500326 2.1460654596 1.6381452152 1.7092171057 1.7832277106 1.8591283566 
1.9356601549 2.0114494171 2.0851285557 2.1554572826 2.2214188513 1.6370078356 1.7072343962 1.7808275585 1.8568652295 
1.9341831054 2.0114494171 2.0872740723 2.1603312613 2.229469593 2.293788717 1.6355081491 1.7044138675 1.777001993 
1.8524944714 1.9298574821 2.0078529658 2.0851285557 2.1603312613 2.232221744 2.2997660034 2.3621897509 1.6337217842 
1.7009116502 1.7719812076 1.8462986099 1.9229796346 2.0009174439 2.0788500326 2.1554572826 2.229469593 2.2997660034 
2.3654438211 2.4258517226 1.6317270477 1.6968981438 1.7660343088 1.83863995 1.9139833006 1.9911084932 2.0688812346 
2.1460654596 2.2214188513 2.293788717 2.3621897509 2.4258517226 2.4842346811 1.5098656059 1.4446945098 1.5078708694 
1.3755583448 1.4406810034 1.5060845044 1.3029527036 1.369611446 1.4371787861 1.504584818 1.227609353 1.2952940437 
1.3645906606 1.4343582573 1.5034474384 1.1504841604 1.218613019 1.2890981822 1.3607650951 1.4323755478 1.5027362164 
1.0727114189 1.1406752097 1.2117351715 1.2847274241 1.358364943 1.4313512188 1.5024940878 0.99552719404 1.0627426209 
1.1337396878 1.2074095482 1.282464297 1.3575464161 1.4313512188 1.5027362164 0.92017380224 0.98613537098 1.0564640979 
1.1301432365 1.2059324987 1.282464297 1.358364943 1.4323755478 1.5034474384 0.84780393663 0.91212306061 0.9812613923 
1.0543185813 1.1301432365 1.2074095482 1.2847274241 1.3607650951 1.4343582573 1.504584818 0.77940290265 0.84182665018 
0.90937090954 0.9812613923 1.0564640979 1.1337396878 1.2117351715 1.2890981822 1.3645906606 1.4371787861 1.5060845044 
0.71574093101 0.77614883245 0.84182665018 0.91212306061 0.98613537098 1.0627426209 1.1406752097 1.218613019 1.2952940437 
1.369611446 1.4406810034 1.5078708694 0.6573579725 0.71574093101 0.77940290265 0.84780393663 0.92017380224 0.99552719404 
1.0727114189 1.1504841604 1.227609353 1.3029527036 1.3755583448 1.4446945098 1.5098656059 0.98827102607 0.93708342525 
1.0130718474 0.88456230301 0.96333125673 1.0422311485 0.83177716944 0.91283653724 0.99453401961 1.0757483802 0.78013027823 
0.86280485554 0.94669277751 1.0306119677 1.1133817312 0.73132008741 0.81474876925 0.90001475366 0.98591361235 1.0711872417 
1.154631579 0.68723034272 0.77038780969 0.85603198907 0.94297756695 1.029927165 1.115583601 1.1987621731 0.64973095217 
0.73148082433 0.8163673314 0.90326120278 0.99086833534 1.0778364674 1.1628750876 1.2448625436 0.62040325968 0.69959003543 
0.78253577811 0.86819458965 0.95531661812 1.042539363 1.128504852 1.2119773036 1.2919359816 0.60024776159 0.67582334195 
0.75571686546 0.83898389925 0.92445419978 1.0108012654 1.0966469744 1.1806799822 1.2617617018 1.338998722 0.58947629882 
0.66063372957 0.73656084196 0.81642772538 0.89917223044 0.98354653505 1.0682027483 1.1518025867 1.2331276683 1.3111670054 
1.3851668205 0.58748717904 0.65375505299 0.72509535504 0.80080335522 0.87994633759 0.96139032026 1.0438645532 1.1260557076 
1.2067135953 1.2847461319 1.3592853226 1.4297160281 0.59304393739 0.65430405344 0.72076733986 0.79186050478 0.86679315397 
0.94456965274 1.0240339984 1.1039453631 1.1830722932 1.2602870113 1.3346412082 1.4054111245 1.4721092303 0.9134383543 
0.85658094418 0.85658094418 0.79778373509 0.79464749434 0.79778373509 0.73813264231 0.73067495033 0.73067495033 0.73813264231 
0.6791293294 0.66595939132 0.66142541725 0.66595939132 0.6791293294 0.62270975903 0.60230774021 0.59152931476 0.59152931476 
0.60230774021 0.62270975903 0.57119560165 0.54208609784 0.52309596155 0.5164777455 0.52309596155 0.54208609784 0.57119560165 
0.52713044493 0.48819756147 0.45896835581 0.44314972543 0.44314972543 0.45896835581 0.48819756147 0.52713044493 0.49294705636 
0.44389586023 0.40280477035 0.37485989673 0.36486382811 0.37485989673 0.40280477035 0.44389586023 0.49294705636 0.47046227681 
0.41228566975 0.35893762825 0.31626985967 0.29185330886 0.29185330886 0.31626985967 0.35893762825 0.41228566975 0.47046227681 
0.46034653738 0.39544865665 0.33157561601 0.27355727685 0.23005617965 0.21324991073 0.23005617965 0.27355727685 0.33157561601 
0.39544865665 0.46034653738 0.46187161476 0.39354840764 0.32306555436 0.25302135448 0.18927748945 0.14599680043 0.14599680043 
0.18927748945 0.25302135448 0.32306555436 0.39354840764 0.46187161476 0.4731520737 0.40465175605 0.33228469112 0.25692847528 
0.18044325455 0.1083388128 0.068302238976 0.1083388128 0.18044325455 0.25692847528 0.33228469112 0.40465175605 0.4731520737 
0.4731520737 0.46187161476 0.40465175605 0.46034653738 0.39354840764 0.33228469112 0.47046227681 0.39544865665 0.32306555436 
0.25692847528 0.49294705636 0.41228566975 0.33157561601 0.25302135448 0.18044325455 0.52713044493 0.44389586023 0.35893762825 
0.27355727685 0.18927748945 0.1083388128 0.57119560165 0.48819756147 0.40280477035 0.31626985967 0.23005617965 0.14599680043 
0.068302238976 0.62270975903 0.54208609784 0.45896835581 0.37485989673 0.29185330886 0.21324991073 0.14599680043 0.1083388128 
0.6791293294 0.60230774021 0.52309596155 0.44314972543 0.36486382811 0.29185330886 0.23005617965 0.18927748945 0.18044325455 
0.73813264231 0.66595939132 0.59152931476 0.5164777455 0.44314972543 0.37485989673 0.31626985967 0.27355727685 0.25302135448 
0.25692847528 0.79778373509 0.73067495033 0.66142541725 0.59152931476 0.52309596155 0.45896835581 0.40280477035 0.35893762825 
0.33157561601 0.32306555436 0.33228469112 0.85658094418 0.79464749434 0.73067495033 0.66595939132 0.60230774021 0.54208609784 
0.48819756147 0.44389586023 0.41228566975 0.39544865665 0.39354840764 0.40465175605 0.9134383543 0.85658094418 0.79778373509 
0.73813264231 0.6791293294 0.62270975903 0.57119560165 0.52713044493 0.49294705636 0.47046227681 0.46034653738 0.46187161476 
0.4731520737 0.98827102607 1.0130718474 0.93708342525 1.0422311485 0.96333125673 0.88456230301 1.0757483802 0.99453401961 
0.91283653724 0.83177716944 1.1133817312 1.0306119677 0.94669277751 0.86280485554 0.78013027823 1.154631579 1.0711872417 
0.98591361235 0.90001475366 0.81474876925 0.73132008741 1.1987621731 1.115583601 1.029927165 0.94297756695 0.85603198907 
0.77038780969 0.68723034272 1.2448625436 1.1628750876 1.0778364674 0.99086833534 0.90326120278 0.8163673314 0.73148082433 
0.64973095217 1.2919359816 1.2119773036 1.128504852 1.042539363 0.95531661812 0.86819458965 0.78253577811 0.69959003543 
0.62040325968 1.338998722 1.2617617018 1.1806799822 1.0966469744 1.0108012654 0.92445419978 0.83898389925 0.75571686546 
0.67582334195 0.60024776159 1.3851668205 1.3111670054 1.2331276683 1.1518025867 1.0682027483 0.98354653505 0.89917223044 
0.81642772538 0.73656084196 0.66063372957 0.58947629882 1.4297160281 1.3592853226 1.2847461319 1.2067135953 1.1260557076 
1.0438645532 0.96139032026 0.87994633759 0.80080335522 0.72509535504 0.65375505299 0.58748717904 1.4721092303 1.4054111245 
1.3346412082 1.2602870113 1.1830722932 1.1039453631 1.0240339984 0.94456965274 0.86679315397 0.79186050478 0.72076733986 
0.65430405344 0.59304393739 1.1022300924 1.1716367587 1.129061371 1.2453522486 1.2016167565 1.1596482592 1.3229193078 
1.2784796873 1.235193211 1.1939180521 1.4036493483 1.3590628559 1.3149319451 1.2721602114 1.2315891606 1.4866350182 
1.4425311877 1.3981341215 1.3543533405 1.3120927841 1.2721602114 1.5707963268 1.5278317157 1.4838169716 1.4396214169 
1.3961707219 1.3543533405 1.3149319451 1.6549576354 1.6137609379 1.5707963268 1.5268471471 1.4828127901 1.4396214169 
1.3981341215 1.3590628559 1.7379433053 1.6990614659 1.657775682 1.6147455065 1.5707963268 1.5268471471 1.4838169716 
1.4425311877 1.4036493483 1.8186733458 1.7825297977 1.7434585321 1.7019712367 1.6587798635 1.6147455065 1.5707963268 
1.5278317157 1.4866350182 1.447813335 1.896240405 1.8631129663 1.8266607084 1.7872393131 1.7454219317 1.7019712367 
1.657775682 1.6137609379 1.5707963268 1.5296173525 1.4907785676 1.9699558949 1.9399758971 1.9063994426 1.8694324422 
1.8294998695 1.7872393131 1.7434585321 1.6990614659 1.6549576354 1.6119753011 1.5707963268 1.5319221248 2.0393625612 
2.0125312826 1.9819443944 1.9476746014 1.910003493 1.8694324422 1.8266607084 1.7825297977 1.7379433053 1.6937793186 
1.650814086 1.6096705288 1.5707963268 1.1022300924 1.129061371 1.1716367587 1.1596482592 1.2016167565 1.2453522486 
1.1939180521 1.235193211 1.2784796873 1.3229193078 1.2315891606 1.2721602114 1.3149319451 1.3590628559 1.4036493483 
1.2721602114 1.3120927841 1.3543533405 1.3981341215 1.4425311877 1.4866350182 1.3149319451 1.3543533405 1.3961707219 
1.4396214169 1.4838169716 1.5278317157 1.5707963268 1.3590628559 1.3981341215 1.4396214169 1.4828127901 1.5268471471 
1.5707963268 1.6137609379 1.6549576354 1.4036493483 1.4425311877 1.4838169716 1.5268471471 1.5707963268 1.6147455065 
1.657775682 1.6990614659 1.7379433053 1.447813335 1.4866350182 1.5278317157 1.5707963268 1.6147455065 1.6587798635 
1.7019712367 1.7434585321 1.7825297977 1.8186733458 1.4907785676 1.5296173525 1.5707963268 1.6137609379 1.657775682 
1.7019712367 1.7454219317 1.7872393131 1.8266607084 1.8631129663 1.896240405 1.5319221248 1.5707963268 1.6119753011 
1.6549576354 1.6990614659 1.7434585321 1.7872393131 1.8294998695 1.8694324422 1.9063994426 1.9399758971 1.9699558949 
1.5707963268 1.6096705288 1.650814086 1.6937793186 1.7379433053 1.7825297977 1.8266607084 1.8694324422 1.910003493 
1.9476746014 1.9819443944 2.0125312826 2.0393625612 1.6694834233 1.736181529 1.7118766255 1.8069514454 1.782307331 
1.7564258331 1.8813056423 1.8568465217 1.8304256482 1.8025939316 1.9585203604 1.9348790583 1.9084649853 1.8798309518 
1.849656672 2.0376472905 2.015536946 1.9897900669 1.9609126714 1.92961535 1.89673011 2.1175586552 2.0977281004 
2.0733899053 2.0449456791 2.0130878016 1.978717566 1.9428304805 2.1970230009 2.1802023333 2.1580461185 2.1307913882 
2.0990532906 2.0637561862 2.0260090526 1.9869610746 2.2747994996 2.261646316 2.2424204231 2.2171384538 2.1862760355 
2.1507243182 2.1116654886 2.0704054119 2.0282109224 2.3497321488 2.3407892984 2.3251649282 2.3026087543 2.2733980639 
2.2383314508 2.1986150866 2.1556790412 2.1109806859 2.0658442733 2.4208253137 2.4164972986 2.4050318116 2.3858757881 
2.3590568755 2.3252253222 2.2855606645 2.2415778999 2.1948998761 2.147058634 2.0993615051 2.4872886002 2.4878376006 
2.480958924 2.4657693116 2.4420026182 2.4101118293 2.3712048439 2.3268438843 2.2787877981 2.2287561163 2.1782613969 
2.1285208062 2.5485487162 2.5541054746 2.5521163548 2.541344892 2.5211893939 2.4918617014 2.4543623109 2.4102725662 
2.3614623754 2.3098154841 2.2570303506 2.2045092283 2.1533216275 2.6684405799 2.7369408975 2.6797210388 2.8093079625 
2.7480442459 2.6812461162 2.8846641783 2.8185270992 2.7461439969 2.6711303768 2.961149399 2.8885712991 2.8100170376 
2.7293069838 2.6486455972 3.0332538408 2.9523151641 2.8680353767 2.7826550253 2.6976967934 2.6144622087 3.0732904146 
2.9955958532 2.9115364739 2.8253227939 2.7387878832 2.6533950921 2.5703970519 3.0332538408 2.9955958532 2.9283427429 
2.8497393447 2.7667327569 2.6826242978 2.5995065557 2.5188828946 2.961149399 2.9523151641 2.9115364739 2.8497393447 
2.7767288255 2.6984429282 2.618496692 2.5392849134 2.4624633242 2.8846641783 2.8885712991 2.8680353767 2.8253227939 
2.7667327569 2.6984429282 2.6251149081 2.5500633388 2.4756332623 2.4034600113 2.8093079625 2.8185270992 2.8100170376 
2.7826550253 2.7387878832 2.6826242978 2.618496692 2.5500633388 2.4801672363 2.4109177033 2.3438089185 2.7369408975 
2.7480442459 2.7461439969 2.7293069838 2.6976967934 2.6533950921 2.5995065557 2.5392849134 2.4756332623 2.4109177033 
2.3469451592 2.2850117094 2.6684405799 2.6797210388 2.6812461162 2.6711303768 2.6486455972 2.6144622087 2.5703970519 
2.5188828946 2.4624633242 2.4034600113 2.3438089185 2.2850117094 2.2281542993 2.1533216275 2.2045092283 2.1285208062 
2.2570303506 2.1782613969 2.0993615051 2.3098154841 2.2287561163 2.147058634 2.0658442733 2.3614623754 2.2787877981 
2.1948998761 2.1109806859 2.0282109224 2.4102725662 2.3268438843 2.2415778999 2.1556790412 2.0704054119 1.9869610746 
2.4543623109 2.3712048439 2.2855606645 2.1986150866 2.1116654886 2.0260090526 1.9428304805 2.4918617014 2.4101118293 
2.3252253222 2.2383314508 2.1507243182 2.0637561862 1.978717566 1.89673011 2.5211893939 2.4420026182 2.3590568755 
2.2733980639 2.1862760355 2.0990532906 2.0130878016 1.92961535 1.849656672 2.541344892 2.4657693116 2.3858757881 
2.3026087543 2.2171384538 2.1307913882 2.0449456791 1.9609126714 1.8798309518 1.8025939316 2.5521163548 2.480958924 
2.4050318116 2.3251649282 2.2424204231 2.1580461185 2.0733899053 1.9897900669 1.9084649853 1.8304256482 1.7564258331 
2.5541054746 2.4878376006 2.4164972986 2.3407892984 2.261646316 2.1802023333 2.0977281004 2.015536946 1.9348790583 
1.8568465217 1.782307331 1.7118766255 2.5485487162 2.4872886002 2.4208253137 2.3497321488 2.2747994996 2.1970230009 
2.1175586552 2.0376472905 1.9585203604 1.8813056423 1.8069514454 1.736181529 1.6694834233 1.6317270477 1.6968981438 
1.6337217842 1.7660343088 1.7009116502 1.6355081491 1.83863995 1.7719812076 1.7044138675 1.6370078356 1.9139833006 
1.8462986099 1.777001993 1.7072343962 1.6381452152 1.9911084932 1.9229796346 1.8524944714 1.7808275585 1.7092171057 
1.6388564372 2.0688812346 2.0009174439 1.9298574821 1.8568652295 1.7832277106 1.7102414348 1.6390985658 2.1460654596 
2.0788500326 2.0078529658 1.9341831054 1.8591283566 1.7840462375 1.7102414348 1.6388564372 2.2214188513 2.1554572826 
2.0851285557 2.0114494171 1.9356601549 1.8591283566 1.7832277106 1.7092171057 1.6381452152 2.293788717 2.229469593 
2.1603312613 2.0872740723 2.0114494171 1.9341831054 1.8568652295 1.7808275585 1.7072343962 1.6370078356 2.3621897509 
2.2997660034 2.232221744 2.1603312613 2.0851285557 2.0078529658 1.9298574821 1.8524944714 1.777001993 1.7044138675 
1.6355081491 2.4258517226 2.3654438211 2.2997660034 2.229469593 2.1554572826 2.0788500326 2.0009174439 1.9229796346 
1.8462986099 1.7719812076 1.7009116502 1.6337217842 2.4842346811 2.4258517226 2.3621897509 2.293788717 2.2214188513 
2.1460654596 2.0688812346 1.9911084932 1.9139833006 1.83863995 1.7660343088 1.6968981438 1.6317270477 1.5098656059 
1.5078708694 1.4446945098 1.5060845044 1.4406810034 1.3755583448 1.504584818 1.4371787861 1.369611446 1.3029527036 
1.5034474384 1.4343582573 1.3645906606 1.2952940437 1.227609353 1.5027362164 1.4323755478 1.3607650951 1.2890981822 
1.218613019 1.1504841604 1.5024940878 1.4313512188 1.358364943 1.2847274241 1.2117351715 1.1406752097 1.0727114189 
1.5027362164 1.4313512188 1.3575464161 1.282464297 1.2074095482 1.1337396878 1.0627426209 0.99552719404 1.5034474384 
1.4323755478 1.358364943 1.282464297 1.2059324987 1.1301432365 1.0564640979 0.98613537098 0.92017380224 1.504584818 
1.4343582573 1.3607650951 1.2847274241 1.2074095482 1.1301432365 1.0543185813 0.9812613923 0.91212306061 0.84780393663 
1.5060845044 1.4371787861 1.3645906606 1.2890981822 1.2117351715 1.1337396878 1.0564640979 0.9812613923 0.90937090954 
0.84182665018 0.77940290265 1.5078708694 1.4406810034 1.369611446 1.2952940437 1.218613019 1.1406752097 1.0627426209 
0.98613537098 0.91212306061 0.84182665018 0.77614883245 0.71574093101 1.5098656059 1.4446945098 1.3755583448 1.3029527036 
1.227609353 1.1504841604 1.0727114189 0.99552719404 0.92017380224 0.84780393663 0.77940290265 0.71574093101 0.6573579725 
1.4721092303 1.4054111245 1.4297160281 1.3346412082 1.3592853226 1.3851668205 1.2602870113 1.2847461319 1.3111670054 
1.338998722 1.1830722932 1.2067135953 1.2331276683 1.2617617018 1.2919359816 1.1039453631 1.1260557076 1.1518025867 
1.1806799822 1.2119773036 1.2448625436 1.0240339984 1.0438645532 1.0682027483 1.0966469744 1.128504852 1.1628750876 
1.1987621731 0.94456965274 0.96139032026 0.98354653505 1.0108012654 1.042539363 1.0778364674 1.115583601 1.154631579 
0.86679315397 0.87994633759 0.89917223044 0.92445419978 0.95531661812 0.99086833534 1.029927165 1.0711872417 1.1133817312 
0.79186050478 0.80080335522 0.81642772538 0.83898389925 0.86819458965 0.90326120278 0.94297756695 0.98591361235 1.0306119677 
1.0757483802 0.72076733986 0.72509535504 0.73656084196 0.75571686546 0.78253577811 0.8163673314 0.85603198907 0.90001475366 
0.94669277751 0.99453401961 1.0422311485 0.65430405344 0.65375505299 0.66063372957 0.67582334195 0.69959003543 0.73148082433 
0.77038780969 0.81474876925 0.86280485554 0.91283653724 0.96333125673 1.0130718474 0.59304393739 0.58748717904 0.58947629882 
0.60024776159 0.62040325968 0.64973095217 0.68723034272 0.73132008741 0.78013027823 0.83177716944 0.88456230301 0.93708342525 
0.98827102607 0.98827102607 0.93708342525 1.0130718474 0.88456230301 0.96333125673 1.0422311485 0.83177716944 0.91283653724 
0.99453401961 1.0757483802 0.78013027823 0.86280485554 0.94669277751 1.0306119677 1.1133817312 0.73132008741 0.81474876925 
0.90001475366 0.98591361235 1.0711872417 1.154631579 0.68723034272 0.77038780969 0.85603198907 0.94297756695 1.029927165 
1.115583601 1.1987621731 0.64973095217 0.73148082433 0.8163673314 0.90326120278 0.99086833534 1.0778364674 1.1628750876 
1.2448625436 0.62040325968 0.69959003543 0.78253577811 0.86819458965 0.95531661812 1.042539363 1.128504852 1.2119773036 
1.2919359816 0.60024776159 0.67582334195 0.75571686546 0.83898389925 0.92445419978 1.0108012654 1.0966469744 1.1806799822 
1.2617617018 1.338998722 0.58947629882 0.66063372957 0.73656084196 0.81642772538 0.89917223044 0.98354653505 1.0682027483 
1.1518025867 1.2331276683 1.3111670054 1.3851668205 0.58748717904 0.65375505299 0.72509535504 0.80080335522 0.87994633759 
0.96139032026 1.0438645532 1.1260557076 1.2067135953 1.2847461319 1.3592853226 1.4297160281 0.59304393739 0.65430405344 
0.72076733986 0.79186050478 0.86679315397 0.94456965274 1.0240339984 1.1039453631 1.1830722932 1.2602870113 1.3346412082 
1.4054111245 1.4721092303 
_paraMix 1 2252 double
0.82379180883 1.6475836177 0.17620819117 0.35241638235 1.0143122868 0.48568771324 1.0143122868 0.48568771324 0.91189590441 
0.58810409559 0.91189590441 0.58810409559 0.84347325853 0.86454878643 0.88696773548 0.91061999857 0.93532931591 0.96085329788 
0.98689232538 1.9737846508 1.9217065958 1.8706586318 1.8212399971 1.773935471 1.7290975729 1.6869465171 0.85931467081 
0.89695822398 0.93526565649 0.97214044754 1.005181322 1.0322555424 1.0520269508 1.0641640785 1.0691959599 1.0681867321 
1.0624122758 1.0531292395 1.0414462047 1.0282720815 0.85931467081 0.89695822398 0.93526565649 0.97214044754 1.005181322 
1.0322555424 1.0520269508 1.0641640785 1.0691959599 1.0681867321 1.0624122758 1.0531292395 1.0414462047 1.0282720815 
0.82399410041 0.82040105564 0.81316371541 0.80252740741 0.78882799611 0.7724846444 0.75398542486 0.73386406064 0.71266916329 
0.69093033021 0.66912698822 0.64766522243 0.62686543838 0.60696079263 0.82399410041 0.82040105564 0.81316371541 0.80252740741 
0.78882799611 0.7724846444 0.75398542486 0.73386406064 0.71266916329 0.69093033021 0.66912698822 0.64766522243 0.62686543838 
0.60696079263 1.6275460683 1.600007148 1.5646555321 1.5220488248 1.4736485109 1.4215152795 1.3678113701 1.3143840321 
1.2625849841 1.2132889023 1.1669978999 1.1239507031 1.0842070849 1.0477070705 1.6275460683 1.600007148 1.5646555321 
1.5220488248 1.4736485109 1.4215152795 1.3678113701 1.3143840321 1.2625849841 1.2132889023 1.1669978999 1.1239507031 
1.0842070849 1.0477070705 1.5986792022 1.5483869725 1.4968044307 1.4441100927 1.3905844639 1.3366157105 1.282686808 
1.229344502 1.1771549532 1.1266547457 1.0783071845 1.032471792 0.98939060824 0.94919029893 1.5986792022 1.5483869725 
1.4968044307 1.4441100927 1.3905844639 1.3366157105 1.282686808 1.229344502 1.1771549532 1.1266547457 1.0783071845 
1.032471792 0.98939060824 0.94919029893 0.15652674147 0.13545121357 0.11303226452 0.089380001434 0.064670684093 0.039146702116 
0.013107674616 0.026215349233 0.078293404232 0.12934136819 0.17876000287 0.22606452905 0.27090242714 0.31305348294 0.17731113293 
0.18069976124 0.18708851304 0.19714585121 0.21133782989 0.22978841036 0.25222582721 0.27803800739 0.30639975715 0.33641305757 
0.36722003779 0.39807503493 0.4283789212 0.45768515536 0.17731113293 0.18069976124 0.18708851304 0.19714585121 0.21133782989 
0.22978841036 0.25222582721 0.27803800739 0.30639975715 0.33641305757 0.36722003779 0.39807503493 0.4283789212 0.45768515536 
0.19635903536 0.21861262464 0.24290762061 0.26911063929 0.29700776548 0.32630324769 0.3566283686 0.38756145869 0.41865701208 
0.44947900638 0.47963214445 0.50878550187 0.53668554667 0.56315847648 0.19635903536 0.21861262464 0.24290762061 0.26911063929 
0.29700776548 0.32630324769 0.3566283686 0.38756145869 0.41865701208 0.44947900638 0.47963214445 0.50878550187 0.53668554667 
0.56315847648 0.335828128 0.32233486677 0.3129902984 0.30866487646 0.30983233721 0.31644076777 0.32793585187 0.34341388195 
0.36181929882 0.38211130794 0.40336978654 0.42484502245 0.44596778911 0.46633569263 0.335828128 0.32233486677 0.3129902984 
0.30866487646 0.30983233721 0.31644076777 0.32793585187 0.34341388195 0.36181929882 0.38211130794 0.40336978654 0.42484502245 
0.44596778911 0.46633569263 0.38096766206 0.41259934722 0.44712423328 0.48425186063 0.52357977451 0.56459639737 0.60669939853 
0.64922997867 0.6915188714 0.7329359177 0.77293368283 0.81107748368 0.84705840671 0.88069043195 0.38096766206 0.41259934722 
0.44712423328 0.48425186063 0.52357977451 0.56459639737 0.60669939853 0.64922997867 0.6915188714 0.7329359177 0.77293368283 
0.81107748368 0.84705840671 0.88069043195 0.98479011221 0.95317682035 0.91954839679 0.88407000215 0.84700602614 0.80872005317 
0.76966151192 0.73033848808 0.69127994683 0.65299397386 0.61592999785 0.58045160321 0.54682317965 0.51520988779 1.0192527831 
1.0227555956 1.024508189 1.0242401513 1.0217611123 1.0169948663 1.0100008274 1.0009757366 0.99023351016 0.97816746566 
0.96520406887 0.95175867565 0.93820136297 0.92483655172 0.9901284394 0.96391308604 0.9357983649 0.90601802682 0.87490859777 
0.84289737578 0.81047654132 0.77816609221 0.74647160691 0.71584458662 0.68665243829 0.65916227778 0.63353893449 0.60985436653 
0.50248849479 0.52167242864 0.5433713658 0.56763003929 0.59437865133 0.62341447024 0.65439914496 0.6868757664 0.72030473912 
0.75411206153 0.78774008461 0.82069081721 0.85255509562 0.8830256192 0.48813028269 0.49165888973 0.49632208029 0.50211178257 
0.50895163863 0.51669328763 0.52512348629 0.53398240482 0.5429901438 0.55187588619 0.56040340823 0.56838822936 0.57570460692 
0.58228346255 0.98479011221 0.95317682035 0.91954839679 0.88407000215 0.84700602614 0.80872005317 0.76966151192 0.73033848808 
0.69127994683 0.65299397386 0.61592999785 0.58045160321 0.54682317965 0.51520988779 1.0192527831 1.0227555956 1.024508189 
1.0242401513 1.0217611123 1.0169948663 1.0100008274 1.0009757366 0.99023351016 0.97816746566 0.96520406887 0.95175867565 
0.93820136297 0.92483655172 0.9901284394 0.96391308604 0.9357983649 0.90601802682 0.87490859777 0.84289737578 0.81047654132 
0.77816609221 0.74647160691 0.71584458662 0.68665243829 0.65916227778 0.63353893449 0.60985436653 0.50248849479 0.52167242864 
0.5433713658 0.56763003929 0.59437865133 0.62341447024 0.65439914496 0.6868757664 0.72030473912 0.75411206153 0.78774008461 
0.82069081721 0.85255509562 0.8830256192 0.48813028269 0.49165888973 0.49632208029 0.50211178257 0.50895163863 0.51669328763 
0.52512348629 0.53398240482 0.5429901438 0.55187588619 0.56040340823 0.56838822936 0.57570460692 0.58228346255 0.92173662926 
0.93227439322 0.94348386774 0.95530999928 0.96766465795 0.98042664894 0.99344616269 0.99344616269 0.98042664894 0.96766465795 
0.95530999928 0.94348386774 0.93227439322 0.92173662926 0.57826337074 0.56772560678 0.55651613226 0.54469000072 0.53233534205 
0.51957335106 0.50655383731 0.50655383731 0.51957335106 0.53233534205 0.54469000072 0.55651613226 0.56772560678 0.57826337074 
0.88562806044 0.93066582311 0.91567953087 0.97623559325 0.97083674796 0.95103435267 1.0189783014 1.0258719524 1.0208286981 
0.99520491517 1.0553665044 1.0751270507 1.088123102 1.087576512 1.057889657 1.0828285035 1.1136328994 1.1431661666 
1.1691002861 1.1860071978 1.1745671055 1.1004008048 1.1390406658 1.1802538688 1.2247404594 1.2748620032 1.3393249124 
1.4673880831 1.1086013435 1.1517565601 1.1993959561 1.2530786905 1.316387697 1.3981806678 1.5212584129 1.721976949 
1.1088561632 1.1538250319 1.2038694934 1.2603478462 1.3257903546 1.4049129224 1.5054505277 1.6332461139 1.7697997276 
1.1029232428 1.1477922207 1.1976445247 1.2534000414 1.3164753379 1.3889564763 1.4732440715 1.5696717569 1.6708058923 
1.7594464637 1.0925124977 1.1360504366 1.1841926261 1.2374865887 1.2966106586 1.3623215486 1.4350959094 1.5140736466 
1.5952455083 1.6706664224 1.7316571407 1.0790993114 1.1205837698 1.1662063826 1.2162634052 1.2710134434 1.3305893475 
1.3947650035 1.4624777783 1.5311691355 1.596502397 1.6533522055 1.6979065059 1.0638653121 1.10292614 1.1456601526 
1.1922120051 1.2426230981 1.296754639 1.3541475744 1.4137990007 1.4739037314 1.5317633173 1.584165845 1.6282792735 
1.6625449914 0.85698966324 0.85048503222 0.89104017835 0.84009521498 0.88074461056 0.92469037676 0.82619693538 0.86651395769 
0.90982356188 0.95610338472 0.80924631458 0.8488499374 0.89122058015 0.93617876444 0.98338535154 0.78977078381 0.8283160783 
0.86947360534 0.91296749973 0.958360055 1.0050086385 0.76835137789 0.80553037532 0.84522058617 0.88709968702 0.93068356782 
0.97531041563 1.0201369831 0.74559458347 0.7811445511 0.81913733432 0.85924386205 0.90097459007 0.94367841582 0.98655842385 
1.02871126 0.7220971029 0.75581151858 0.79191254963 0.83009370338 0.86989159502 0.91069056834 0.95174688617 0.99223412084 
1.0313083939 0.69840996073 0.73014725863 0.76421116302 0.80033666898 0.83810891222 0.87696750623 0.9162314355 0.9551443985 
0.99293613948 1.0288910724 0.67500894086 0.70469554067 0.73663521956 0.77061376994 0.80627797248 0.84313653367 0.88058083628 
0.91792564817 0.95446492543 0.98953362648 1.0225644371 0.65227627454 0.67990279973 0.70969189519 0.74148166392 0.77498520849 
0.8097873202 0.84535881881 0.88108972608 0.91633756363 0.95048265325 0.98298016609 1.0133996328 0.6304950207 0.65610685064 
0.68377510006 0.71338629237 0.74471781431 0.77743094313 0.81107851732 0.84512944323 0.87900805341 0.91214202639 0.94400997235 
0.97418000855 1.0023334773 0.6046217707 0.59858549104 0.62896501609 0.59176485738 0.62352792326 0.65529098914 0.58423316069 
0.61724336894 0.65047710386 0.68348731212 0.57612566159 0.61018699897 0.64473087536 0.67927475175 0.71333608912 0.56763956387 
0.60250176855 0.63812922632 0.67401927071 0.70964672848 0.74450893316 0.55902318852 0.59439532022 0.63082207234 0.66780001381 
0.70477795527 0.7412047074 0.77657683909 0.55055423681 0.58612505176 0.6230266152 0.6607753947 0.69881526871 0.73656404821 
0.77346561165 0.8090364266 0.54251058454 0.57797214042 0.61500816887 0.65317368752 0.6919301182 0.73068654888 0.76885206754 
0.80588809598 0.84134965186 0.53513990659 0.57020973548 0.60705047455 0.64526947155 0.68436593133 0.72376387806 0.76286033784 
0.80107933485 0.83792007391 0.8729899028 0.52863504736 0.56307282526 0.59942237276 0.63735075846 0.67640997933 0.71606022259 
0.75571046585 0.79476968672 0.83269807243 0.86904761993 0.90348539782 0.52312004506 0.55673662031 0.59234898014 0.62968501155 
0.66835780526 0.70787949753 0.74769247825 0.78721417051 0.82588696422 0.86322299563 0.89883535547 0.93245193072 0.51864815955 
0.55130707531 0.58599348373 0.62249222642 0.66047929207 0.69952773149 0.73912936104 0.77873099059 0.81777943001 0.85576649567 
0.89226523836 0.92695164677 0.95961056254 0.98783723168 0.95421766329 0.98937387983 0.91851096413 0.95370516557 0.98913208598 
0.88093862141 0.91591883315 0.95142974882 0.98690233933 0.84183417712 0.87630360684 0.91163441418 0.9472564098 0.98256933156 
0.80163713907 0.83527001498 0.870110574 0.90560849216 0.94115558975 0.97614005711 0.76087063896 0.79333570317 0.82734870014 
0.86240247405 0.89790310176 0.93322221536 0.96775564751 0.72010413885 0.75109232106 0.78393977741 0.81820449709 0.85333153978 
0.88869876368 0.92367555332 0.95768163791 0.67990710079 0.70915800925 0.74053085467 0.77366569352 0.8080698818 0.84315310644 
0.87828121072 0.91283745701 0.94627751801 0.64080265651 0.66812441738 0.69776898081 0.72946771656 0.76280822381 0.79725623015 
0.83219998619 0.86700891071 0.90109337791 0.93395279423 0.60323031378 0.62850919108 0.65624514063 0.68626169845 0.71823666184 
0.75171057291 0.78611876166 0.82084259227 0.85526912464 0.88884591999 0.92112034232 0.56752361462 0.59072285866 0.616449806 
0.64461378081 0.67498417385 0.70718712123 0.74072441906 0.77501404597 0.80944487137 0.84343360721 0.87647207674 0.90815711233 
0.53390404623 0.5550541444 0.57874746883 0.60496785128 0.63357043204 0.66426927947 0.69664432487 0.73016986507 0.76426073127 
0.79832673297 0.83182381116 0.86429238053 0.8953782293 1.0539372092 1.0584076381 1.0917516119 1.0607325929 1.0971062458 
1.1327407849 1.0605939402 1.099807315 1.1387716907 1.1768202392 1.0577907101 1.099500502 1.1415100638 1.1831459144 
1.2237220659 1.0522786173 1.0960018069 1.1405962026 1.1854048201 1.2297381151 1.2729294986 1.04418793 1.089337314 
1.1359111677 1.1832913185 1.2308027788 1.2777754081 1.3236063803 1.0338128932 1.0797487695 1.1276054565 1.1768229326 
1.2267585197 1.2767482072 1.3261768506 1.3745440052 1.0215741999 1.0676617188 1.1160792745 1.1663393298 1.217848233 
1.2699606469 1.3220498088 1.3735806713 1.4241731755 1.0079641152 1.053624665 1.1019198978 1.1524426102 1.2046621894 
1.2579674046 1.3117297045 1.365376052 1.4184574824 1.4707022253 0.99348802098 1.038235844 1.0858145972 1.1358983862 
1.1880289647 1.2416449088 1.2961331828 1.3508953456 1.4054156265 1.4593176963 1.5124012225 0.97861491082 1.0220753313 
1.0684622743 1.1175261398 1.1688844891 1.2220382275 1.2764094944 1.331397066 1.386439188 1.4410709825 1.4949652999 
1.5479508904 0.96374421463 1.0056549602 1.0505025859 1.0981045939 1.1481520761 1.2002152479 1.2537681857 1.3082316402 
1.3630271949 1.4176319832 1.4716226753 1.5247006214 1.5766950921 0.96116672454 0.97384797208 1.0036793025 0.98714965913 
1.0186413488 1.0492091913 1.0009456002 1.0341148703 1.0665336459 1.0975703608 1.0150691431 1.0498848609 1.0841865646 
1.1172635109 1.1484441455 1.029320846 1.0656927435 1.1018483301 1.137013714 1.1704218437 1.201383065 1.0434825558 
1.0812554255 1.1191603672 1.1563860343 1.1920875646 1.2254643545 1.2558339208 1.029320846 1.0812554255 1.1357591096 
1.1749224972 1.2128886685 1.248765639 1.2817461332 1.3111791043 1.0150691431 1.0656927435 1.1191603672 1.1749224972 
1.2322795272 1.2706248147 1.306318854 1.3385740639 1.3667893481 1.0009456002 1.0498848609 1.1018483301 1.1563860343 
1.2128886685 1.2706248147 1.3287999448 1.3639937728 1.3952667652 1.4220770279 0.98714965913 1.0341148703 1.0841865646 
1.137013714 1.1920875646 1.248765639 1.306318854 1.3639937728 1.4210764986 1.4512088525 1.4765386796 0.97384797208 
1.0186413488 1.0665336459 1.1172635109 1.1704218437 1.2254643545 1.2817461332 1.3385740639 1.3952667652 1.4512088525 
1.505888307 1.529778845 0.96116672454 1.0036793025 1.0492091913 1.0975703608 1.1484441455 1.201383065 1.2558339208 
1.3111791043 1.3667893481 1.4220770279 1.4765386796 1.529778845 1.5815129172 0.88938439857 0.85450619596 0.89882928813 
0.81722560618 0.86279451397 0.90903295466 0.77779353638 0.82435224632 0.87197598085 0.91997577591 0.7366003528 0.78383028794 
0.83256567309 0.88207631171 0.9316042857 0.69417221192 0.74170899718 0.79121548508 0.84194381452 0.89308269977 0.94382746315 
0.65114776263 0.69860793795 0.74849798131 0.80008006371 0.85251490848 0.90493437928 0.95651744417 0.60823608562 0.65524988506 
0.70511894541 0.75714308283 0.81048527344 0.86424089038 0.90493437928 0.94382746315 0.56616236536 0.61240611993 0.66186756974 
0.71390711013 0.7677204728 0.81048527344 0.85251490848 0.89308269977 0.9316042857 0.52561183755 0.57083307898 0.61955055346 
0.67120005523 0.71390711013 0.75714308283 0.80008006371 0.84194381452 0.88207631171 0.91997577591 0.48718293368 0.5312132996 
0.57892350143 0.61955055346 0.66186756974 0.70511894541 0.74849798131 0.79121548508 0.83256567309 0.87197598085 0.90903295466 
0.45135707371 0.49411169304 0.5312132996 0.57083307898 0.61240611993 0.65524988506 0.69860793795 0.74170899718 0.78383028794 
0.82435224632 0.86279451397 0.89882928813 0.41848708282 0.45135707371 0.48718293368 0.52561183755 0.56616236536 0.60823608562 
0.65114776263 0.69417221192 0.7366003528 0.77779353638 0.81722560618 0.85450619596 0.88938439857 0.48370647182 0.46407714099 
0.5037502937 0.44393722801 0.48519279647 0.52660227685 0.4237793946 0.46640922226 0.50943917993 0.55228374566 0.40426756136 
0.44796801205 0.49235017261 0.53679239387 0.58067178278 0.38622972574 0.43059511751 0.47595126057 0.52165897652 0.56704988587 
0.61148360526 0.37061458382 0.41514026106 0.4609838484 0.5075091021 0.55402040474 0.59982300764 0.64428317587 0.35840022132 
0.40250121346 0.44825570959 0.49504883453 0.54217854439 0.58891369536 0.63455895193 0.67851242568 0.35045430644 0.39350627366 
0.43854443976 0.48498895999 0.53215176697 0.57928718028 0.62565620611 0.67059052528 0.71354240316 0.34736950559 0.38877386933 
0.43247754779 0.47794489628 0.52451990464 0.57146564049 0.61802262747 0.66347409769 0.70720361802 0.7487336102 0.34932759758 
0.38858946153 0.43042013506 0.47433556256 0.51972723443 0.56588945774 0.61206809288 0.65752197739 0.7015837507 0.74370711745 
0.78349260033 0.35605471698 0.39284763548 0.4324084601 0.474312299 0.51801113367 0.56285038955 0.60810664077 0.65304139079 
0.69696035019 0.7392656086 0.77949070413 0.81731440368 0.36689487611 0.40108646694 0.4381553493 0.47774244327 0.51937001102 
0.56245014532 0.60631201176 0.65024602824 0.69355771688 0.73562047847 0.77591683166 0.81406157411 0.84980583471 0.43613468789 
0.40452129994 0.41345324861 0.37186849754 0.37941623022 0.38995885221 0.33872152799 0.34430192089 0.35344125994 0.3661432241 
0.3058143994 0.30876261855 0.31580737393 0.32718175561 0.34270633923 0.27406469628 0.2736824623 0.27781343084 0.28705545572 
0.3014790624 0.32057932129 0.24453190968 0.24018066735 0.24049649258 0.24659995858 0.25902335538 0.27747342496 0.30091971117 
0.21832094912 0.20957183387 0.20520383358 0.2069796608 0.21619715519 0.23307866172 0.2566224968 0.28505154667 0.19641729805 
0.18324410478 0.17358477868 0.16977749201 0.1742096454 0.18818734118 0.21106544313 0.24064521746 0.27431246616 0.17947115418 
0.16240733592 0.14745821842 0.13709884551 0.13481657746 0.14388280312 0.1649166236 0.19530196836 0.23129647792 0.26978722717 
0.16761112391 0.14772702594 0.12839604992 0.11151044134 0.10073371385 0.10181933222 0.11895375523 0.14971751564 0.18823533986 
0.22989862474 0.27198743784 0.16040778883 0.13903388084 0.1170095506 0.095265116792 0.076036755014 0.065274877363 0.074141797424 
0.10470993336 0.14635247885 0.19149532891 0.23677716569 0.28064711455 0.15703432052 0.13538156066 0.11248825702 0.088639947544 
0.064464512569 0.041952046366 0.032611916872 0.061503899153 0.10784610288 0.15670867363 0.20482024962 0.25103240257 0.29479262765 
0.15703432052 0.16040778883 0.13538156066 0.16761112391 0.13903388084 0.11248825702 0.17947115418 0.14772702594 0.1170095506 
0.088639947544 0.19641729805 0.16240733592 0.12839604992 0.095265116792 0.064464512569 0.21832094912 0.18324410478 0.14745821842 
0.11151044134 0.076036755014 0.041952046366 0.24453190968 0.20957183387 0.17358477868 0.13709884551 0.10073371385 0.065274877363 
0.032611916872 0.27406469628 0.24018066735 0.20520383358 0.16977749201 0.13481657746 0.10181933222 0.074141797424 0.061503899153 
0.3058143994 0.2736824623 0.24049649258 0.2069796608 0.1742096454 0.14388280312 0.11895375523 0.10470993336 0.10784610288 
0.33872152799 0.30876261855 0.27781343084 0.24659995858 0.21619715519 0.18818734118 0.1649166236 0.14971751564 0.14635247885 
0.15670867363 0.37186849754 0.34430192089 0.31580737393 0.28705545572 0.25902335538 0.23307866172 0.21106544313 0.19530196836 
0.18823533986 0.19149532891 0.20482024962 0.40452129994 0.37941623022 0.35344125994 0.32718175561 0.3014790624 0.27747342496 
0.2566224968 0.24064521746 0.23129647792 0.22989862474 0.23677716569 0.25103240257 0.43613468789 0.41345324861 0.38995885221 
0.3661432241 0.34270633923 0.32057932129 0.30091971117 0.28505154667 0.27431246616 0.26978722717 0.27198743784 0.28064711455 
0.29479262765 0.48370647182 0.5037502937 0.46407714099 0.52660227685 0.48519279647 0.44393722801 0.55228374566 0.50943917993 
0.46640922226 0.4237793946 0.58067178278 0.53679239387 0.49235017261 0.44796801205 0.40426756136 0.61148360526 0.56704988587 
0.52165897652 0.47595126057 0.43059511751 0.38622972574 0.64428317587 0.59982300764 0.55402040474 0.5075091021 0.4609838484 
0.41514026106 0.37061458382 0.67851242568 0.63455895193 0.58891369536 0.54217854439 0.49504883453 0.44825570959 0.40250121346 
0.35840022132 0.71354240316 0.67059052528 0.62565620611 0.57928718028 0.53215176697 0.48498895999 0.43854443976 0.39350627366 
0.35045430644 0.7487336102 0.70720361802 0.66347409769 0.61802262747 0.57146564049 0.52451990464 0.47794489628 0.43247754779 
0.38877386933 0.34736950559 0.78349260033 0.74370711745 0.7015837507 0.65752197739 0.61206809288 0.56588945774 0.51972723443 
0.47433556256 0.43042013506 0.38858946153 0.34932759758 0.81731440368 0.77949070413 0.7392656086 0.69696035019 0.65304139079 
0.60810664077 0.56285038955 0.51801113367 0.474312299 0.4324084601 0.39284763548 0.35605471698 0.84980583471 0.81406157411 
0.77591683166 0.73562047847 0.69355771688 0.65024602824 0.60631201176 0.56245014532 0.51937001102 0.47774244327 0.4381553493 
0.40108646694 0.36689487611 0.53390404623 0.56752361462 0.5550541444 0.60323031378 0.59072285866 0.57874746883 0.64080265651 
0.62850919108 0.616449806 0.60496785128 0.67990710079 0.66812441738 0.65624514063 0.64461378081 0.63357043204 0.72010413885 
0.70915800925 0.69776898081 0.68626169845 0.67498417385 0.66426927947 0.76087063896 0.75109232106 0.74053085467 0.72946771656 
0.71823666184 0.70718712123 0.69664432487 0.80163713907 0.79333570317 0.78393977741 0.77366569352 0.76280822381 0.75171057291 
0.74072441906 0.73016986507 0.84183417712 0.83527001498 0.82734870014 0.81820449709 0.8080698818 0.79725623015 0.78611876166 
0.77501404597 0.76426073127 0.88093862141 0.87630360684 0.870110574 0.86240247405 0.85333153978 0.84315310644 0.83219998619 
0.82084259227 0.80944487137 0.79832673297 0.91851096413 0.91591883315 0.91163441418 0.90560849216 0.89790310176 0.88869876368 
0.87828121072 0.86700891071 0.85526912464 0.84343360721 0.83182381116 0.95421766329 0.95370516557 0.95142974882 0.9472564098 
0.94115558975 0.93322221536 0.92367555332 0.91283745701 0.90109337791 0.88884591999 0.87647207674 0.86429238053 0.98783723168 
0.98937387983 0.98913208598 0.98690233933 0.98256933156 0.97614005711 0.96775564751 0.95768163791 0.94627751801 0.93395279423 
0.92112034232 0.90815711233 0.8953782293 0.51864815955 0.52312004506 0.55130707531 0.52863504736 0.55673662031 0.58599348373 
0.53513990659 0.56307282526 0.59234898014 0.62249222642 0.54251058454 0.57020973548 0.59942237276 0.62968501155 0.66047929207 
0.55055423681 0.57797214042 0.60705047455 0.63735075846 0.66835780526 0.69952773149 0.55902318852 0.58612505176 0.61500816887 
0.64526947155 0.67640997933 0.70787949753 0.73912936104 0.56763956387 0.59439532022 0.6230266152 0.65317368752 0.68436593133 
0.71606022259 0.74769247825 0.77873099059 0.57612566159 0.60250176855 0.63082207234 0.6607753947 0.6919301182 0.72376387806 
0.75571046585 0.78721417051 0.81777943001 0.58423316069 0.61018699897 0.63812922632 0.66780001381 0.69881526871 0.73068654888 
0.76286033784 0.79476968672 0.82588696422 0.85576649567 0.59176485738 0.61724336894 0.64473087536 0.67401927071 0.70477795527 
0.73656404821 0.76885206754 0.80107933485 0.83269807243 0.86322299563 0.89226523836 0.59858549104 0.62352792326 0.65047710386 
0.67927475175 0.70964672848 0.7412047074 0.77346561165 0.80588809598 0.83792007391 0.86904761993 0.89883535547 0.92695164677 
0.6046217707 0.62896501609 0.65529098914 0.68348731212 0.71333608912 0.74450893316 0.77657683909 0.8090364266 0.84134965186 
0.8729899028 0.90348539782 0.93245193072 0.95961056254 0.6304950207 0.65227627454 0.65610685064 0.67500894086 0.67990279973 
0.68377510006 0.69840996073 0.70469554067 0.70969189519 0.71338629237 0.7220971029 0.73014725863 0.73663521956 0.74148166392 
0.74471781431 0.74559458347 0.75581151858 0.76421116302 0.77061376994 0.77498520849 0.77743094313 0.76835137789 0.7811445511 
0.79191254963 0.80033666898 0.80627797248 0.8097873202 0.81107851732 0.78977078381 0.80553037532 0.81913733432 0.83009370338 
0.83810891222 0.84313653367 0.84535881881 0.84512944323 0.80924631458 0.8283160783 0.84522058617 0.85924386205 0.86989159502 
0.87696750623 0.88058083628 0.88108972608 0.87900805341 0.82619693538 0.8488499374 0.86947360534 0.88709968702 0.90097459007 
0.91069056834 0.9162314355 0.91792564817 0.91633756363 0.91214202639 0.84009521498 0.86651395769 0.89122058015 0.91296749973 
0.93068356782 0.94367841582 0.95174688617 0.9551443985 0.95446492543 0.95048265325 0.94400997235 0.85048503222 0.88074461056 
0.90982356188 0.93617876444 0.958360055 0.97531041563 0.98655842385 0.99223412084 0.99293613948 0.98953362648 0.98298016609 
0.97418000855 0.85698966324 0.89104017835 0.92469037676 0.95610338472 0.98338535154 1.0050086385 1.0201369831 1.02871126 
1.0313083939 1.0288910724 1.0225644371 1.0133996328 1.0023334773 0.88562806044 0.91567953087 0.93066582311 0.95103435267 
0.97083674796 0.97623559325 0.99520491517 1.0208286981 1.0258719524 1.0189783014 1.057889657 1.087576512 1.088123102 
1.0751270507 1.0553665044 1.1745671055 1.1860071978 1.1691002861 1.1431661666 1.1136328994 1.0828285035 1.4673880831 
1.3393249124 1.2748620032 1.2247404594 1.1802538688 1.1390406658 1.1004008048 1.721976949 1.5212584129 1.3981806678 
1.316387697 1.2530786905 1.1993959561 1.1517565601 1.1086013435 1.7697997276 1.6332461139 1.5054505277 1.4049129224 
1.3257903546 1.2603478462 1.2038694934 1.1538250319 1.1088561632 1.7594464637 1.6708058923 1.5696717569 1.4732440715 
1.3889564763 1.3164753379 1.2534000414 1.1976445247 1.1477922207 1.1029232428 1.7316571407 1.6706664224 1.5952455083 
1.5140736466 1.4350959094 1.3623215486 1.2966106586 1.2374865887 1.1841926261 1.1360504366 1.0925124977 1.6979065059 
1.6533522055 1.596502397 1.5311691355 1.4624777783 1.3947650035 1.3305893475 1.2710134434 1.2162634052 1.1662063826 
1.1205837698 1.0790993114 1.6625449914 1.6282792735 1.584165845 1.5317633173 1.4739037314 1.4137990007 1.3541475744 
1.296754639 1.2426230981 1.1922120051 1.1456601526 1.10292614 1.0638653121 1.0539372092 1.0917516119 1.0584076381 
1.1327407849 1.0971062458 1.0607325929 1.1768202392 1.1387716907 1.099807315 1.0605939402 1.2237220659 1.1831459144 
1.1415100638 1.099500502 1.0577907101 1.2729294986 1.2297381151 1.1854048201 1.1405962026 1.0960018069 1.0522786173 
1.3236063803 1.2777754081 1.2308027788 1.1832913185 1.1359111677 1.089337314 1.04418793 1.3745440052 1.3261768506 
1.2767482072 1.2267585197 1.1768229326 1.1276054565 1.0797487695 1.0338128932 1.4241731755 1.3735806713 1.3220498088 
1.2699606469 1.217848233 1.1663393298 1.1160792745 1.0676617188 1.0215741999 1.4707022253 1.4184574824 1.365376052 
1.3117297045 1.2579674046 1.2046621894 1.1524426102 1.1019198978 1.053624665 1.0079641152 1.5124012225 1.4593176963 
1.4054156265 1.3508953456 1.2961331828 1.2416449088 1.1880289647 1.1358983862 1.0858145972 1.038235844 0.99348802098 
1.5479508904 1.4949652999 1.4410709825 1.386439188 1.331397066 1.2764094944 1.2220382275 1.1688844891 1.1175261398 
1.0684622743 1.0220753313 0.97861491082 1.5766950921 1.5247006214 1.4716226753 1.4176319832 1.3630271949 1.3082316402 
1.2537681857 1.2002152479 1.1481520761 1.0981045939 1.0505025859 1.0056549602 0.96374421463 0.59701782795 0.61673906263 
0.58624141349 0.63722934819 0.60560963251 0.57464557929 0.65820145894 0.62558376365 0.59348048227 0.56228173327 0.67927527417 
0.64582179017 0.61272534182 0.5804038982 0.54924430786 0.69998548853 0.66588844221 0.63198819906 0.59871672232 0.56648936368 
0.53567177197 0.71980213023 0.68527105702 0.65079058181 0.61678964528 0.58369666154 0.55190484381 0.52174127791 0.7381624522 
0.7034094187 0.66859270799 0.63412014393 0.60041430955 0.56787955481 0.55190484381 0.53567177197 0.75450939708 0.71973602298 
0.68483224566 0.65016789031 0.6161397636 0.60041430955 0.58369666154 0.56648936368 0.54924430786 0.76832984835 0.73371987197 
0.6989706209 0.66439997239 0.65016789031 0.63412014393 0.61678964528 0.59871672232 0.5804038982 0.56228173327 0.77918637266 
0.74490591192 0.71053824928 0.6989706209 0.68483224566 0.66859270799 0.65079058181 0.63198819906 0.61272534182 0.59348048227 
0.57464557929 0.78673891216 0.75294415348 0.74490591192 0.73371987197 0.71973602298 0.7034094187 0.68527105702 0.66588844221 
0.64582179017 0.62558376365 0.60560963251 0.58624141349 0.79075645859 0.78673891216 0.77918637266 0.76832984835 0.75450939708 
0.7381624522 0.71980213023 0.69998548853 0.67927527417 0.65820145894 0.63722934819 0.61673906263 0.59701782795 0.55243104894 
0.54108132631 0.52507543895 0.52917180692 0.51295450468 0.49633585435 0.51679689061 0.50042866659 0.48353034412 0.46643464393 
0.50408226334 0.48763492922 0.47052242047 0.45308441096 0.43568022752 0.49117991886 0.47473519305 0.45749113308 0.43978260185 
0.42198071693 0.40445923457 0.47825872209 0.46190535138 0.44462806276 0.42674425673 0.40862387227 0.39065665054 0.37321618638 
0.49117991886 0.46190535138 0.43212044519 0.41417791984 0.39584810472 0.37752270757 0.35959456309 0.34242235786 0.50408226334 
0.47473519305 0.44462806276 0.41417791984 0.3838602364 0.36530018483 0.34698133056 0.32928379317 0.31253888942 0.51679689061 
0.48763492922 0.45749113308 0.42674425673 0.39584810472 0.36530018483 0.33560002761 0.31748505284 0.30018028385 0.28398128618 
0.52917180692 0.50042866659 0.47052242047 0.43978260185 0.40862387227 0.37752270757 0.34698133056 0.31748505284 0.28946175072 
0.27267193602 0.25709201401 0.54108132631 0.51295450468 0.48353034412 0.45308441096 0.42198071693 0.39065665054 0.35959456309 
0.32928379317 0.30018028385 0.27267193602 0.24705584652 0.23212516916 0.55243104894 0.52507543895 0.49633585435 0.46643464393 
0.43568022752 0.40445923457 0.37321618638 0.34242235786 0.31253888942 0.28398128618 0.25709201401 0.23212516916 0.20924354141 
0.55595492996 0.52800719117 0.54796383486 0.49857164158 0.51853116486 0.53924427862 0.46786496692 0.48757657643 0.50836514331 
0.52991598221 0.43619310409 0.45536625133 0.47596643254 0.49769005305 0.52016558264 0.40394414038 0.42226260155 0.44236847342 
0.46399223454 0.48676254744 0.51024373802 0.37156842468 0.38871058058 0.40799039282 0.42919809339 0.45198654686 0.47590495837 
0.50045037678 0.33954743064 0.35520974071 0.37332829914 0.39377846674 0.41626457765 0.44034431446 0.46548085951 0.49110833419 
0.30835647954 0.32227572203 0.33891899656 0.3582688287 0.38010840498 0.40403101675 0.42948759129 0.45585858112 0.48252945367 
0.27842863819 0.29039857557 0.30529548647 0.32322571215 0.34407580305 0.36750207742 0.39296814393 0.41981917268 0.44736954052 
0.47498028777 0.25012676045 0.26000659971 0.27294365825 0.28917890051 0.30872218363 0.33131766744 0.35646648663 0.38349952083 
0.41167483817 0.44027085183 0.46865515788 0.2237278794 0.23144245404 0.24226928028 0.25658988384 0.27455300001 0.29601152035 
0.320525907 0.34743264651 0.37594993405 0.40528546056 0.4347207916 0.46366205963 0.19942036853 0.20495421431 0.21358080317 
0.22582488443 0.24198716649 0.26204713498 0.2856420527 0.31212951562 0.34070197886 0.37050929381 0.40075754997 0.43077161431 
0.46002284166 0.46002284166 0.43077161431 0.46366205963 0.40075754997 0.4347207916 0.46865515788 0.37050929381 0.40528546056 
0.44027085183 0.47498028777 0.34070197886 0.37594993405 0.41167483817 0.44736954052 0.48252945367 0.31212951562 0.34743264651 
0.38349952083 0.41981917268 0.45585858112 0.49110833419 0.2856420527 0.320525907 0.35646648663 0.39296814393 0.42948759129 
0.46548085951 0.50045037678 0.26204713498 0.29601152035 0.33131766744 0.36750207742 0.40403101675 0.44034431446 0.47590495837 
0.51024373802 0.24198716649 0.27455300001 0.30872218363 0.34407580305 0.38010840498 0.41626457765 0.45198654686 0.48676254744 
0.52016558264 0.22582488443 0.25658988384 0.28917890051 0.32322571215 0.3582688287 0.39377846674 0.42919809339 0.46399223454 
0.49769005305 0.52991598221 0.21358080317 0.24226928028 0.27294365825 0.30529548647 0.33891899656 0.37332829914 0.40799039282 
0.44236847342 0.47596643254 0.50836514331 0.53924427862 0.20495421431 0.23144245404 0.26000659971 0.29039857557 0.32227572203 
0.35520974071 0.38871058058 0.42226260155 0.45536625133 0.48757657643 0.51853116486 0.54796383486 0.19942036853 0.2237278794 
0.25012676045 0.27842863819 0.30835647954 0.33954743064 0.37156842468 0.40394414038 0.43619310409 0.46786496692 0.49857164158 
0.52800719117 0.55595492996 
