# Supplementary material for: First evidence of the link between internal and external structure of the human inner ear otolith system using 3D morphometric modeling
Source: Sci Rep. 2023 Mar 24;13:4840. doi: 10.1038/s41598-023-31235-1 (PMC10039035; doi:10.1038/s41598-023-31235-1)
Supplement: Supplementary file 4 — Supplementary Information 4. [file 41598_2023_31235_MOESM4_ESM.zip]

Archive with 8 entries (7 files):
- R_scripts/
- __MACOSX/._R_scripts
- R_scripts/.Rhistory
- R_scripts/Otolith_System_Integration_Modularity.R
- R_scripts/Principal_shape_components_linear_regressions.R
- R_scripts/Warping_for_model test.R
- __MACOSX/R_scripts/._Warping_for_model test.R
- R_scripts/Centroid_size_linear_regressions.R
