# Supplementary material for: First evidence of the link between internal and external structure of the human inner ear otolith system using 3D morphometric modeling
Source: Sci Rep. 2023 Mar 24;13:4840. doi: 10.1038/s41598-023-31235-1 (PMC10039035; doi:10.1038/s41598-023-31235-1)
Supplement: Supplementary file 4 — Supplementary Information 4. [file 41598_2023_31235_MOESM4_ESM.zip › R_scripts/Otolith_System_Integration_Modularity.R]

library(geomorph)

#import TPS landmark file of all landmarks
BL_Memdata <- readland.tps("All_landmarks.tps")

#Create landmark sets used for analyses 1 and 4 (see Supplementary Figures 3-5)

#Set 1
#import curves
SemiLM_curve_sliders<- read.csv("SemiLM_curve_sliders.csv")
#Generalized Procrustes analysis
GPA_BL_Memdata_1<-gpagen(BL_Memdata, curves = SemiLM_curve_sliders)


#Set 2 (all landmarks except SemiLM2 around oval window)
#delete oval window SemiLMs
delete<-c(36:54)
BL_Memdata_set2<-BL_Memdata[-(delete),,]
#import curves
SemiLM_curve_sliders_no_oval_window<- read.csv("SemiLM_curve_sliders_no_oval_window.csv")
#Generalized Procrustes analysis
GPA_BL_Memdata_2<-gpagen(BL_Memdata_set2, curves = SemiLM_curve_sliders_no_oval_window)


#Set 3 (single landmarks only)
#delete all SemiLMs
delete<-c(17:102)
BL_Memdata_set3<-BL_Memdata[-(delete),,]
#Generalized Procrustes analysis
GPA_BL_Memdata_3<-gpagen(BL_Memdata_set3)


#Set 4 all landmarks except SemiLMs and landmark 5 
delete<-c(5, 17:102)
BL_Memdata_set4<-BL_Memdata[-(delete),,]
#Generalized Procrustes analysis
GPA_BL_Memdata_4<-gpagen(BL_Memdata_set4)


#Set 5 all landmarks except SemiLMs and landmark 5 and 7
delete<-c(5, 7, 17:102)
BL_Memdata_set5<-BL_Memdata[-(delete),,]
#Generalized Procrustes analysis
GPA_BL_Memdata_5<-gpagen(BL_Memdata_set5)


#Set 6 divides landmarks into greater utricle and greater saccule
#Greater Utricle (all landmarks)
delete<-c(7:54, 84:102)
BL_Mem_Utricle_all<-BL_Memdata[-(delete),,]
#import curves
SemiLM_curve_sliders_greater_utricle<- read.csv("SemiLM_curve_sliders_greater_utricle.csv")
#Generalized Procrustes analysis
GPA_BL_Mem_Utricle_all<-gpagen(BL_Mem_Utricle_all, curves = SemiLM_curve_sliders_greater_utricle)

#Greater Utricle (single landmarks)
delete<-c(7:102)
BL_Mem_Utricle_single<-BL_Memdata[-(delete),,]
#Generalized Procrustes analysis
GPA_BL_Mem_Utricle_single<-gpagen(BL_Mem_Utricle_single)

#Greater Saccule (all landmarks)
delete<-c(1:6, 55:83, 103:108)
BL_Mem_Saccule_all<-BL_Memdata[-(delete),,]
#import curves
SemiLM_curve_sliders_greater_saccule<- read.csv("SemiLM_curve_sliders_greater_saccule.csv")
#Generalized Procrustes analysis
GPA_BL_Mem_Saccule_all<-gpagen(BL_Mem_Saccule_all, curves=SemiLM_curve_sliders_greater_saccule)

#Greater Saccule (without SemiLM2 oval window)
delete<-c(1:6, 36:83, 103:108)
BL_Mem_Saccule_minus_SemiLM2<-BL_Memdata[-(delete),,]
#import curves
SemiLM_curve_sliders_greater_saccule_no_oval_window<- read.csv("SemiLM_curve_sliders_greater_saccule_no_oval_window.csv")
#Generalized Procrustes analysis
GPA_BL_Mem_Saccule_minus_SemiLM2<-gpagen(BL_Mem_Saccule_minus_SemiLM2, curves = SemiLM_curve_sliders_greater_saccule_no_oval_window)

#Greater Saccule (single landmarks)
delete<-c(1:6, 17:108)
BL_Mem_Saccule_single<-BL_Memdata[-(delete),,]
#Generalized Procrustes analysis
GPA_BL_Mem_Saccule_single<-gpagen(BL_Mem_Saccule_single)

#Greater Saccule (single bony and macula landmarks only )
delete<-c(1:6, 14:108)
BL_Mem_Saccule_single_macula<-BL_Memdata[-(delete),,]
#Generalized Procrustes analysis
GPA_BL_Mem_Saccule_single_macula<-gpagen(BL_Mem_Saccule_single_macula)


##################################
#Analysis 4: Integration and modularity tests of Procrustes-aligned landmark coordinates between external bone and internal soft tissue

#Set 1:
#import partition list
All_landmarks_modules_Set1<-read.csv(file="All_landmarks_modules_Set1.csv", header=FALSE)
All_landmarks_modules_Set1<-as.list(All_landmarks_modules_Set1)
#Run tests
integration.test(GPA_BL_Memdata$coords, partition.gp = All_landmarks_modules_Set1$V1, iter = 9999, seed = NULL, print.progress = TRUE)
modularity.test(GPA_BL_Memdata$coords, partition.gp = All_landmarks_modules_Set1$V1, iter = 9999, seed = NULL, print.progress = TRUE)


#Set 2:
#import partition list
All_landmarks_modules_Set2<-read.csv(file="All_landmarks_modules_Set2.csv", header=FALSE)
All_landmarks_modules_Set2<-as.list(All_landmarks_modules_Set2)
#Run tests
integration.test(GPA_BL_Memdata_2$coords, partition.gp = All_landmarks_modules_Set2$V1, iter = 9999, seed = NULL, print.progress = TRUE)
modularity.test(GPA_BL_Memdata_2$coords, partition.gp = All_landmarks_modules_Set2$V1, iter = 9999, seed = NULL, print.progress = TRUE)


#Set 3:
#import partition list
All_landmarks_modules_Set3<-read.csv(file="All_landmarks_modules_Set3.csv", header=FALSE)
All_landmarks_modules_Set3<-as.list(All_landmarks_modules_Set3)
#Run tests
integration.test(GPA_BL_Memdata_3$coords, partition.gp = All_landmarks_modules_Set3$V1, iter = 9999, seed = NULL, print.progress = TRUE)
modularity.test(GPA_BL_Memdata_3$coords, partition.gp = All_landmarks_modules_Set3$V1, iter = 9999, seed = NULL, print.progress = TRUE)


#Set 4:
#import partition list
All_landmarks_modules_Set4<-read.csv(file="All_landmarks_modules_Set4.csv", header=FALSE)
All_landmarks_modules_Set4<-as.list(All_landmarks_modules_Set4)
#Run tests
integration.test(GPA_BL_Memdata_4$coords, partition.gp = All_landmarks_modules_Set4$V1, iter = 9999, seed = NULL, print.progress = TRUE)
modularity.test(GPA_BL_Memdata_4$coords, partition.gp = All_landmarks_modules_Set4$V1, iter = 9999, seed = NULL, print.progress = TRUE)


#Set 5:
#import partition list
All_landmarks_modules_Set5<-read.csv(file="All_landmarks_modules_Set5.csv", header=FALSE)
All_landmarks_modules_Set5<-as.list(All_landmarks_modules_Set5)
#Run tests
integration.test(GPA_BL_Memdata_5$coords, partition.gp = All_landmarks_modules_Set5$V1, iter = 9999, seed = NULL, print.progress = TRUE)
modularity.test(GPA_BL_Memdata_5$coords, partition.gp = All_landmarks_modules_Set5$V1, iter = 9999, seed = NULL, print.progress = TRUE)


#Set 6 tests:
#All greater utricle landmarks vs. all greater saccule landmarks with landmark 6 as part of utricle 
#import partition list
All_utricle_vs_saccule_modules_Set6<-read.csv(file="All_utricle_vs_saccule_modules_Set6.csv", header=FALSE)
All_utricle_vs_saccule_modules_Set6<-as.list(All_utricle_vs_saccule_modules_Set6)
#Run tests
integration.test(GPA_BL_Memdata_1$coords, partition.gp = All_utricle_vs_saccule_modules_Set6$V1, iter = 9999, seed = NULL, print.progress = TRUE)
modularity.test(GPA_BL_Memdata_1$coords, partition.gp = All_utricle_vs_saccule_modules_Set6$V1, iter = 9999, seed = NULL, print.progress = TRUE)

#All greater utricle landmarks vs. all greater saccule landmarks with landmark 6 as part of saccule 
#import partition list
All_utricle_vs_saccule_modules_Set6_LM6_as_saccule<-read.csv(file="All_utricle_vs_saccule_modules_Set6_LM6_as_saccule.csv", header=FALSE)
All_utricle_vs_saccule_modules_Set6_LM6_as_saccule<-as.list(All_utricle_vs_saccule_modules_Set6_LM6_as_saccule)
#Run tests
integration.test(GPA_BL_Memdata_1$coords, partition.gp = All_utricle_vs_saccule_modules_Set6_LM6_as_saccule$V1, iter = 9999, seed = NULL, print.progress = TRUE)
modularity.test(GPA_BL_Memdata_1$coords, partition.gp = All_utricle_vs_saccule_modules_Set6_LM6_as_saccule$V1, iter = 9999, seed = NULL, print.progress = TRUE)


#Greater utricle vs. greater saccule single landmarks with landmark 6 as part of utricle 
#import partition list
Single_utricle_vs_saccule_modules_Set6<-read.csv(file="Single_utricle_vs_saccule_modules_Set6.csv", header=FALSE)
Single_utricle_vs_saccule_modules_Set6<-as.list(Single_utricle_vs_saccule_modules_Set6)
#Run tests
integration.test(GPA_BL_Memdata_3$coords, partition.gp = Single_utricle_vs_saccule_modules_Set6$V1, iter = 9999, seed = NULL, print.progress = TRUE)
modularity.test(GPA_BL_Memdata_3$coords, partition.gp = Single_utricle_vs_saccule_modules_Set6$V1, iter = 9999, seed = NULL, print.progress = TRUE)


#Greater utricle vs. greater saccule single landmarks with landmark 6 as part of saccule 
#import partition list
Single_utricle_vs_saccule_modules_Set6_LM6_as_saccule<-read.csv(file="Single_utricle_vs_saccule_modules_Set6_LM6_as_saccule.csv", header=FALSE)
Single_utricle_vs_saccule_modules_Set6_LM6_as_saccule<-as.list(Single_utricle_vs_saccule_modules_Set6_LM6_as_saccule)
#Run tests
integration.test(GPA_BL_Memdata_3$coords, partition.gp = Single_utricle_vs_saccule_modules_Set6_LM6_as_saccule$V1, iter = 9999, seed = NULL, print.progress = TRUE)
modularity.test(GPA_BL_Memdata_3$coords, partition.gp = Single_utricle_vs_saccule_modules_Set6_LM6_as_saccule$V1, iter = 9999, seed = NULL, print.progress = TRUE)


#Tests between hard and soft tissue of greater utricle
#All landmarks
#import partition list
Greater_utricle_set6_all<-read.csv(file="Greater_utricle_set6_all.csv", header=FALSE)
Greater_utricle_set6_all<-as.list(Greater_utricle_set6_all)
#Run tests
integration.test(GPA_BL_Mem_Utricle_all$coords, partition.gp = Greater_utricle_set6_all$V1, iter = 9999, seed = NULL, print.progress = TRUE)
modularity.test(GPA_BL_Mem_Utricle_all$coords, partition.gp = Greater_utricle_set6_all$V1, iter = 9999, seed = NULL, print.progress = TRUE)

#Single landmarks only 
#import partition list
Greater_Utricle_set6_single<-read.csv(file="Greater_Utricle_set6_single.csv", header=FALSE)
Greater_Utricle_set6_single<-as.list(Greater_Utricle_set6_single)
#Run tests
integration.test(GPA_BL_Mem_Utricle_single$coords, partition.gp = Greater_Utricle_set6_single$V1, iter = 9999, seed = NULL, print.progress = TRUE)
modularity.test(GPA_BL_Mem_Utricle_single$coords, partition.gp = Greater_Utricle_set6_single$V1, iter = 9999, seed = NULL, print.progress = TRUE)


#Tests between hard and soft tissue of greater saccule
#All landmarks
#import partition list
Greater_Saccule_set6_all<-read.csv(file="Greater_Saccule_set6_all.csv", header=FALSE)
Greater_Saccule_set6_all<-as.list(Greater_Saccule_set6_all)
#Run tests
integration.test(GPA_BL_Mem_Saccule_all$coords, partition.gp = Greater_Saccule_set6_all$V1, iter = 9999, seed = NULL, print.progress = TRUE)
modularity.test(GPA_BL_Mem_Saccule_all$coords, partition.gp = Greater_Saccule_set6_all$V1, iter = 9999, seed = NULL, print.progress = TRUE)

#All landmarks except SemiLM2 (oval window)
#import partition list
Greater_Saccule_set6_no_SemiLM2<-read.csv(file="Greater_Saccule_set6_no_SemiLM2.csv", header=FALSE)
Greater_Saccule_set6_no_SemiLM2<-as.list(Greater_Saccule_set6_no_SemiLM2)
#Run tests
integration.test(GPA_BL_Mem_Saccule_minus_SemiLM2$coords, partition.gp = Greater_Saccule_set6_no_SemiLM2$V1, iter = 9999, seed = NULL, print.progress = TRUE)
modularity.test(GPA_BL_Mem_Saccule_minus_SemiLM2$coords, partition.gp = Greater_Saccule_set6_no_SemiLM2$V1, iter = 9999, seed = NULL, print.progress = TRUE)

#Single landmarks 
#import partition list
Greater_Saccule_set6_single<-read.csv(file="Greater_Saccule_set6_single.csv", header=FALSE)
Greater_Saccule_set6_single<-as.list(Greater_Saccule_set6_single)
#Run tests
integration.test(GPA_BL_Mem_Saccule_single$coords, partition.gp = Greater_Saccule_set6_single$V1, iter = 9999, seed = NULL, print.progress = TRUE)
modularity.test(GPA_BL_Mem_Saccule_single$coords, partition.gp = Greater_Saccule_set6_single$V1, iter = 9999, seed = NULL, print.progress = TRUE)

#Single landmarks with the saccular macula as the only soft tissue element included
#import partition list
Greater_Saccule_set6_single_macula<-read.csv(file="Greater_Saccule_set6_single_macula.csv", header=FALSE)
Greater_Saccule_set6_single_macula<-as.list(Greater_Saccule_set6_single_macula)
#Run tests
integration.test(GPA_BL_Mem_Saccule_single_macula$coords, partition.gp = Greater_Saccule_set6_single_macula$V1, iter = 9999, seed = NULL, print.progress = TRUE)
modularity.test(GPA_BL_Mem_Saccule_single_macula$coords, partition.gp = Greater_Saccule_set6_single_macula$V1, iter = 9999, seed = NULL, print.progress = TRUE)
