# Supplementary material for: First evidence of the link between internal and external structure of the human inner ear otolith system using 3D morphometric modeling
Source: Sci Rep. 2023 Mar 24;13:4840. doi: 10.1038/s41598-023-31235-1 (PMC10039035; doi:10.1038/s41598-023-31235-1)
Supplement: Supplementary file 4 — Supplementary Information 4. [file 41598_2023_31235_MOESM4_ESM.zip › R_scripts/Principal_shape_components_linear_regressions.R]

library(geomorph)

#Comparison of bony and membranous otolith system shape using OLS regressions

#import TPS landmark file of all landmarks
BL_Memdata <- readland.tps("All_landmarks.tps")

#Create landmark sets used for analyses 1 and 4 (see Supplementary Figures 3-5)
#Set 1
#import curves
SemiLM_curve_sliders<- read.csv("SemiLM_curve_sliders.csv")
#Generalized Procrustes analysis
GPA_BL_Memdata_1<-gpagen(BL_Memdata, curves = SemiLM_curve_sliders)


#Set 2 (all landmarks except SemiLM2 around oval window)
#delete oval window SemiLMs
delete<-c(36:54)
BL_Memdata_set2<-BL_Memdata[-(delete),,]
#import curves
SemiLM_curve_sliders_no_oval_window<- read.csv("SemiLM_curve_sliders_no_oval_window.csv")
#Generalized Procrustes analysis
GPA_BL_Memdata_2<-gpagen(BL_Memdata_set2, curves = SemiLM_curve_sliders_no_oval_window)


#Set 3 (single landmarks only)
#delete all SemiLMs
delete<-c(17:102)
BL_Memdata_set3<-BL_Memdata[-(delete),,]
#Generalized Procrustes analysis
GPA_BL_Memdata_3<-gpagen(BL_Memdata_set3)


#Set 4 all landmarks except SemiLMs and landmark 5 
delete<-c(5, 17:102)
BL_Memdata_set4<-BL_Memdata[-(delete),,]
#Generalized Procrustes analysis
GPA_BL_Memdata_4<-gpagen(BL_Memdata_set4)


#Set 5 all landmarks except SemiLMs and landmark 5 and 7
delete<-c(5, 7, 17:102)
BL_Memdata_set5<-BL_Memdata[-(delete),,]
#Generalized Procrustes analysis
GPA_BL_Memdata_5<-gpagen(BL_Memdata_set5)


#Set 6 divides landmarks into greater utricle and greater saccule
#Greater Utricle (all landmarks)
delete<-c(7:54, 84:102)
BL_Mem_Utricle_all<-BL_Memdata[-(delete),,]
#import curves
SemiLM_curve_sliders_greater_utricle<- read.csv("SemiLM_curve_sliders_greater_utricle.csv")
#Generalized Procrustes analysis
GPA_BL_Mem_Utricle_all<-gpagen(BL_Mem_Utricle_all, curves = SemiLM_curve_sliders_greater_utricle)

#Greater Utricle (single landmarks)
delete<-c(7:102)
BL_Mem_Utricle_single<-BL_Memdata[-(delete),,]
#Generalized Procrustes analysis
GPA_BL_Mem_Utricle_single<-gpagen(BL_Mem_Utricle_single)

#Greater Saccule (all landmarks)
delete<-c(1:6, 55:83, 103:108)
BL_Mem_Saccule_all<-BL_Memdata[-(delete),,]
#import curves
SemiLM_curve_sliders_greater_saccule<- read.csv("SemiLM_curve_sliders_greater_saccule.csv")
#Generalized Procrustes analysis
GPA_BL_Mem_Saccule_all<-gpagen(BL_Mem_Saccule_all, curves=SemiLM_curve_sliders_greater_saccule)

#Greater Saccule (without SemiLM2 oval window)
delete<-c(1:6, 36:83, 103:108)
BL_Mem_Saccule_minus_SemiLM2<-BL_Memdata[-(delete),,]
#import curves
SemiLM_curve_sliders_greater_saccule_no_oval_window<- read.csv("SemiLM_curve_sliders_greater_saccule_no_oval_window.csv")
#Generalized Procrustes analysis
GPA_BL_Mem_Saccule_minus_SemiLM2<-gpagen(BL_Mem_Saccule_minus_SemiLM2, curves = SemiLM_curve_sliders_greater_saccule_no_oval_window)

#Greater Saccule (single landmarks)
delete<-c(1:6, 17:108)
BL_Mem_Saccule_single<-BL_Memdata[-(delete),,]
#Generalized Procrustes analysis
GPA_BL_Mem_Saccule_single<-gpagen(BL_Mem_Saccule_single)

#Greater Saccule (single bony and macula landmarks only )
delete<-c(1:6, 14:108)
BL_Mem_Saccule_single_macula<-BL_Memdata[-(delete),,]
#Generalized Procrustes analysis
GPA_BL_Mem_Saccule_single_macula<-gpagen(BL_Mem_Saccule_single_macula)


###################################
#Analysis 1: Principal shape components linear regressions 

#OVERALL VESTIBULE
#Set 1
#Divide GPA coordinates into bone and membranes
delete<- c(11:16, 55:108)
GPA_Bone<-GPA_BL_Memdata_1$coords[-delete,,]
delete<- c(1:10, 17:54)
GPA_Mem<-GPA_BL_Memdata_1$coords[-delete,,]

#Principal components analysis on bone and membranes
PCA_Bone<-gm.prcomp(GPA_Bone)
PCA_Mem<-gm.prcomp(GPA_Mem)

#Place principal components into dataframes
PCA_Bone_plot<-PCA_Bone$x
PCA_Bone_plot<-as.data.frame(PCA_Bone_plot)
PCA_Mem_plot<-PCA_Mem$x
PCA_Mem_plot<-as.data.frame(PCA_Mem_plot)

#Place membranous PC1 into bony PCA dataframe
PCA_Bone_plot$Mem_Comp1<-PCA_Mem_plot$Comp1

#OLS regression
Fit1<-lm(Comp1~Mem_Comp1, data=PCA_Bone_plot)
summary(Fit1)


#Set 2 (all bony landmarks except SemiLM2 around oval window)
#isolate membranous landmarks
delete<- c(11:16, 36:108)
GPA_Bone_No_oval_window<-GPA_BL_Memdata_1$coords[-delete,,]

#Principal components analysis on bone
PCA_Bone_no_oval_window<-gm.prcomp(GPA_Bone_No_oval_window)

#Place principal components into dataframe
PCA_Bone_no_oval_window_plot<-PCA_Bone_no_oval_window$x
PCA_Bone_no_oval_window_plot<-as.data.frame(PCA_Bone_no_oval_window_plot)

#Place new bony PC1 into original bony PCA dataframe
PCA_Bone_plot$Bone_no_oval_window_Comp1<-PCA_Bone_no_oval_window_plot$Comp1

#OLS regression
Fit2<-lm(Bone_no_oval_window_Comp1~Mem_Comp1, data=PCA_Bone_plot)
summary(Fit2)


#Set 3 (single landmarks) 
#isolate bony landmarks 
delete<- c(11:22)
GPA_Bony_single<-GPA_BL_Memdata_3$coords[-delete,,]

#isolate membranous landmarks 
delete<- c(1:10)
GPA_Mem_single<-GPA_BL_Memdata_3$coords[-delete,,]

#Principal components analyses
PCA_Bony_single<-gm.prcomp(GPA_Bony_single)
PCA_Bony_single_plot<-PCA_Bony_single$x

PCA_Mem_single<-gm.prcomp(GPA_Mem_single)
PCA_Mem_single_plot<-PCA_Mem_single$x

#Place principal components into dataframes
PCA_Bony_single_plot<-as.data.frame(PCA_Bony_single_plot)
PCA_Mem_single_plot<-as.data.frame(PCA_Mem_single_plot)

#Place membranous PC1 into single bony PCA dataframe
PCA_Bony_single_plot$Mem_Comp1<-PCA_Mem_single_plot$Comp1

#OLS regression
Fit3<-lm(Comp1~Mem_Comp1, data=PCA_Bony_single_plot)
summary(Fit3)


#Set 4 (all single bony landmarks except SemiLMs and LM 5)
#isolate bony landmarks
delete<- c(10:21)
GPA_Bony_single_minus_5<-GPA_BL_Memdata_4$coords[-delete,,]

#Principal components analysis
PCA_Bony_single_minus_5<-gm.prcomp(GPA_Bony_single_minus_5)
PCA_Bony_single_minus_5_plot<-PCA_Bony_single_minus_5$x

#Place new bony PC1 into original single bony PCA dataframe
PCA_Bony_single_minus_5_plot<-as.data.frame(PCA_Bony_single_minus_5_plot)
PCA_Bony_single_plot$Minus_5_Comp1<-PCA_Bony_single_minus_5_plot$Comp1

#OLS regression
Fit4<-lm(Minus_5_Comp1~Mem_Comp1, data=PCA_Bony_single_plot)
summary(Fit4)

#Set 5 (all single bony landmarks except LM 5 and LM 7)
#isolate bony landmarks
delete<- c(9:20)
GPA_Bony_single_minus_5_7<-GPA_BL_Memdata_5$coords[-delete,,]

#Principal components analysis
PCA_Bony_single_minus_5_7<-gm.prcomp(GPA_Bony_single_minus_5_7)
PCA_Bony_single_minus_5_7_plot<-PCA_Bony_single_minus_5_7$x

#Place new bony PC1 into original single bony PCA dataframe
PCA_Bony_single_minus_5_7_plot<-as.data.frame(PCA_Bony_single_minus_5_7_plot)
PCA_Bony_single_plot$Minus_5_7_Comp1<-PCA_Bony_single_minus_5_7_plot$Comp1

#OLS regression
Fit5<-lm(Minus_5_7_Comp1~Mem_Comp1, data=PCA_Bony_single_plot)
summary(Fit5)


#UTRICLE
#ALL Utricle LMs
#isolate bony utricle landmarks
delete<- c(7:41)
GPA_Bony_All_Utricle<-GPA_BL_Mem_Utricle_all$coords[-delete,,]

#isolate membranous utricle landmarks
delete<- c(1:6)
GPA_Mem_All_Utricle<-GPA_BL_Mem_Utricle_all$coords[-delete,,]

#Principal components analysis on bone and membranes
PCA_Bony_All_Utricle<-gm.prcomp(GPA_Bony_All_Utricle)
PCA_Bony_All_Utricle_plot<-PCA_Bony_All_Utricle$x

PCA_Mem_All_Utricle<-gm.prcomp(GPA_Mem_All_Utricle)
PCA_Mem_All_Utricle_plot<-PCA_Mem_All_Utricle$x

#Place principal components into dataframes
PCA_Bony_All_Utricle_plot<-as.data.frame(PCA_Bony_All_Utricle_plot)
PCA_Mem_All_Utricle_plot<-as.data.frame(PCA_Mem_All_Utricle_plot)

#Place membranous PC1 into bony PCA dataframe
PCA_Bony_All_Utricle_plot$Mem_Comp1<-PCA_Mem_All_Utricle_plot$Comp1

#OLS regression
U_Fit1<-lm(Comp1~Mem_Comp1, data=PCA_Bony_All_Utricle_plot)

summary(U_Fit1)


#Utricle single LMs
#isolate single bony utricle landmarks 
delete<- c(7:12)
GPA_Bony_single_Utricle<-GPA_BL_Mem_Utricle_single$coords[-delete,,]

#isolate single membranous utricle landmarks 
delete<- c(1:6)
GPA_Mem_single_Utricle<-GPA_BL_Mem_Utricle_single$coords[-delete,,]

#Principal components analysis on bone and membranes
PCA_Bony_single_Utricle<-gm.prcomp(GPA_Bony_single_Utricle)
PCA_Bony_single_Utricle_plot<-PCA_Bony_single_Utricle$x

PCA_Mem_single_Utricle<-gm.prcomp(GPA_Mem_single_Utricle)
PCA_Mem_single_Utricle_plot<-PCA_Mem_single_Utricle$x

#Place principal components into dataframes
PCA_Bony_single_Utricle_plot<-as.data.frame(PCA_Bony_single_Utricle_plot)
PCA_Mem_single_Utricle_plot<-as.data.frame(PCA_Mem_single_Utricle_plot)

#Place membranous PC1 into bony PCA dataframe
PCA_Bony_single_Utricle_plot$Mem_Comp1<-PCA_Mem_single_Utricle_plot$Comp1

#OLS regression
U_Fit2<-lm(Comp1~Mem_Comp1, data=PCA_Bony_single_Utricle_plot)

summary(U_Fit2)


#SACCULE
#ALL Saccule LMs
#isolate all bony saccule landmarks
delete<- c(5:10, 49:67)
GPA_Bony_All_Saccule<-GPA_BL_Mem_Saccule_all$coords[-delete,,]

#isolate all membranous saccule landmarks
delete<- c(1:4, 11:48)
GPA_Mem_All_Saccule<-GPA_BL_Mem_Saccule_all$coords[-delete,,]

#Principal components analyses on bone and membranes
PCA_Bony_All_Saccule<-gm.prcomp(GPA_Bony_All_Saccule)
PCA_Bony_All_Saccule_plot<-PCA_Bony_All_Saccule$x

PCA_Mem_All_Saccule<-gm.prcomp(GPA_Mem_All_Saccule)
PCA_Mem_All_Saccule_plot<-PCA_Mem_All_Saccule$x

#Place principal components into dataframes
PCA_Bony_All_Saccule_plot<-as.data.frame(PCA_Bony_All_Saccule_plot)
PCA_Mem_All_Saccule_plot<-as.data.frame(PCA_Mem_All_Saccule_plot)

#Place membranous PC1 into bony PCA dataframe
PCA_Bony_All_Saccule_plot$Mem_Comp1<-PCA_Mem_All_Saccule_plot$Comp1

#OLS regression
S_Fit1<-lm(Comp1~Mem_Comp1, data=PCA_Bony_All_Saccule_plot)
summary(S_Fit1)


#ALL Saccule LMs except oval window
#isolate new set of bony saccule landmarks without oval window
delete<- c(5:10, 30:48)
GPA_Bony_All_Saccule_minus_oval<-GPA_BL_Mem_Saccule_minus_SemiLM2$coords[-delete,,]

#Principal components analysis on bone 
PCA_Bony_All_Saccule_minus_oval<-gm.prcomp(GPA_Bony_All_Saccule_minus_oval)
PCA_Bony_All_Saccule_minus_oval_plot<-PCA_Bony_All_Saccule_minus_oval$x

#Place principal components into dataframe
PCA_Bony_All_Saccule_minus_oval_plot<-as.data.frame(PCA_Bony_All_Saccule_minus_oval_plot)

#Place new bony PC1 into original saccule bony PCA dataframe
PCA_Bony_All_Saccule_plot$Bone_No_Oval_Comp1<-PCA_Bony_All_Saccule_minus_oval_plot$Comp1

#OLS regression
S_Fit2<-lm(Bone_No_Oval_Comp1~Mem_Comp1, data=PCA_Bony_All_Saccule_plot)
summary(S_Fit2)


#ALL single Saccule LMs
#isolate single bony saccule landmarks
delete<- c(5:10)
GPA_Bony_Saccule_single<-GPA_BL_Mem_Saccule_single$coords[-delete,,]

#isolate single membranous saccule landmarks
delete<- c(1:4)
GPA_Mem_Saccule_single<-GPA_BL_Mem_Saccule_single$coords[-delete,,]

#Principal components analyses on bone and membranes
PCA_Bony_Saccule_single<-gm.prcomp(GPA_Bony_Saccule_single)
PCA_Bony_Saccule_single_plot<-PCA_Bony_Saccule_single$x

PCA_Mem_Saccule_single<-gm.prcomp(GPA_Mem_Saccule_single)
PCA_Mem_Saccule_single_plot<-PCA_Mem_Saccule_single$x

#Place principal components into dataframe
PCA_Bony_Saccule_single_plot<-as.data.frame(PCA_Bony_Saccule_single_plot)
PCA_Mem_Saccule_single_plot<-as.data.frame(PCA_Mem_Saccule_single_plot)

#Place membranous PC1 into bony PCA dataframe
PCA_Bony_Saccule_single_plot$Mem_Comp1<-PCA_Mem_Saccule_single_plot$Comp1

S_Fit3<-lm(Comp1~Mem_Comp1, data=PCA_Bony_Saccule_single_plot)

summary(S_Fit3)

#ALL single Saccule LMs except 14-16
#isolate single landmarks on saccular macula only
delete<- c(1:4)
GPA_Mem_Saccule_single_macula<-GPA_BL_Mem_Saccule_single_macula$coords[-delete,,]

#Principal components analyses on macula
PCA_GPA_Mem_Saccule_single_macula<-gm.prcomp(GPA_Mem_Saccule_single_macula)
PCA_GPA_Mem_Saccule_single_macula_plot<-PCA_GPA_Mem_Saccule_single_macula$x

#Place principal components into dataframe
PCA_GPA_Mem_Saccule_single_macula_plot<-as.data.frame(PCA_GPA_Mem_Saccule_single_macula_plot)

#Place membranous PC1 into original single landmark bony PCA dataframe
PCA_Bony_Saccule_single_plot$Mem_Comp1_macula<-PCA_GPA_Mem_Saccule_single_macula_plot$Comp1

#OLS regression
S_Fit4<-lm(Comp1~Mem_Comp1_macula, data=PCA_Bony_Saccule_single_plot)
summary(S_Fit4)
