# Supplementary material for: First evidence of the link between internal and external structure of the human inner ear otolith system using 3D morphometric modeling
Source: Sci Rep. 2023 Mar 24;13:4840. doi: 10.1038/s41598-023-31235-1 (PMC10039035; doi:10.1038/s41598-023-31235-1)
Supplement: Supplementary file 4 — Supplementary Information 4. [file 41598_2023_31235_MOESM4_ESM.zip › R_scripts/Warping_for_model test.R]

library(Morpho)
library(geomorph)

#Warp the average perilymphatic mesh (derived from the morphometric model) to bony landmark coordinates of each individual

#Add bony landmarks on the average perilymphatic mesh and import back in to R along with the other 12 individuals 
Model_test_Complete<-readland.tps(file="Model_test.tps")

#Warp average perilymphatic mesh to bony points from each individual and make a single landmark file for each
Model_Test_1<-Model_test_Complete[,,(1)]
Model_Test_2<-Model_test_Complete[,,(2)]
Model_Test_3<-Model_test_Complete[,,(3)]
Model_Test_4<-Model_test_Complete[,,(4)]
Model_Test_5<-Model_test_Complete[,,(5)]
Model_Test_6<-Model_test_Complete[,,(6)]
Model_Test_7<-Model_test_Complete[,,(7)]
Model_Test_8<-Model_test_Complete[,,(8)]
Model_Test_9<-Model_test_Complete[,,(9)]
Model_Test_10<-Model_test_Complete[,,(10)]
Model_Test_11<-Model_test_Complete[,,(11)]
Model_Test_12<-Model_test_Complete[,,(12)]

#Isolate landmarks from Model mesh
Model_LMs<-Model_test_Complete[,,(13)]

#Import average perilymphatic mesh surfaces represent bony vestibule and otolith organs
Model_PLY<-read.ply(file="Average_perilymphatic_mesh.ply", ShowSpecimen = TRUE)


#Warp model to each individual and export ply file
Modelled_1<-warpRefMesh(Model_PLY, Model_LMs, Model_Test_1, color = NULL, centered = FALSE)
mesh2ply(Modelled_1, writeNormals = TRUE)

Modelled_2<-warpRefMesh(Model_PLY, Model_LMs, Model_Test_2, color = NULL, centered = FALSE)
mesh2ply(Modelled_2, writeNormals = TRUE)

Modelled_3<-warpRefMesh(Model_PLY, Model_LMs, Model_Test_3, color = NULL, centered = FALSE)
mesh2ply(Modelled_3, writeNormals = TRUE)

Modelled_4<-warpRefMesh(Model_PLY, Model_LMs, Model_Test_4, color = NULL, centered = FALSE)
mesh2ply(Modelled_4, writeNormals = TRUE)

Modelled_5<-warpRefMesh(Model_PLY, Model_LMs, Model_Test_5, color = NULL, centered = FALSE)
mesh2ply(Modelled_5, writeNormals = TRUE)

Modelled_6<-warpRefMesh(Model_PLY, Model_LMs, Model_Test_6, color = NULL, centered = FALSE)
mesh2ply(Modelled_6, writeNormals = TRUE)

Modelled_7<-warpRefMesh(Model_PLY, Model_LMs, Model_Test_7, color = NULL, centered = FALSE)
mesh2ply(Modelled_7, writeNormals = TRUE)

Modelled_8<-warpRefMesh(Model_PLY, Model_LMs, Model_Test_8, color = NULL, centered = FALSE)
mesh2ply(Modelled_8, writeNormals = TRUE)

Modelled_9<-warpRefMesh(Model_PLY, Model_LMs, Model_Test_9, color = NULL, centered = FALSE)
mesh2ply(Modelled_9, writeNormals = TRUE)

Modelled_10<-warpRefMesh(Model_PLY, Model_LMs, Model_Test_10, color = NULL, centered = FALSE)
mesh2ply(Modelled_10, writeNormals = TRUE)

Modelled_11<-warpRefMesh(Model_PLY, Model_LMs, Model_Test_11, color = NULL, centered = FALSE)
mesh2ply(Modelled_11, writeNormals = TRUE)

Modelled_12<-warpRefMesh(Model_PLY, Model_LMs, Model_Test_12, color = NULL, centered = FALSE)
mesh2ply(Modelled_12, writeNormals = TRUE)
