# Supplementary material for: First evidence of the link between internal and external structure of the human inner ear otolith system using 3D morphometric modeling
Source: Sci Rep. 2023 Mar 24;13:4840. doi: 10.1038/s41598-023-31235-1 (PMC10039035; doi:10.1038/s41598-023-31235-1)
Supplement: Supplementary file 4 — Supplementary Information 4. [file 41598_2023_31235_MOESM4_ESM.zip › R_scripts/Centroid_size_linear_regressions.R]

library(geomorph)
library(bbmle)


#Centroid Sizes using single landmarks only 

#import TPS landmark file of all landmarks
BL_Memdata <- readland.tps("All_landmarks.tps")

#Bony utricle sets of single landmarks
#All bony utricle landmarks
delete<- c(7:108)
Bony_U1<-BL_Memdata[-delete,,]
#All bony utricle landmarks except except landmark 1 (on lateral ampulla)
delete<- c(1, 7:108)
Bony_U2<-BL_Memdata[-delete,,]
#All bony utricle landmarks except except landmark 1 (on lateral ampulla) and 6 (aqueductal point)
delete<- c(1, 6:108)
Bony_U3<-BL_Memdata[-delete,,]

#Bony saccule sets of single landmarks
#All bony saccule landmarks
delete<- c(1:6, 11:108)
Bony_S1<-BL_Memdata[-delete,,]
#All bony saccule landmarks except SemiLM2 (around oval window)
delete<- c(1:7, 11:108)
Bony_S2<-BL_Memdata[-delete,,]

#Membranous utricle sets of single landmarks
#All membranous utricle landmarks
delete<- c(1:102)
Mem_U1<-BL_Memdata[-delete,,]
#All membranous utricle landmarks except macula
delete<- c(1:102, 106:108)
Mem_U2<-BL_Memdata[-delete,,]
#Utricular macula only
delete<- c(1:105)
Mem_U3<-BL_Memdata[-delete,,]

#Membranous saccule sets of single landmarks
#All membranous saccule landmarks
delete<- c(1:10, 17:108)
Mem_S1<-BL_Memdata[-delete,,]
#All membranous saccule landmarks except macula
delete<- c(1:13, 17:108)
Mem_S2<-BL_Memdata[-delete,,]
#Saccular macula only
delete<- c(1:10, 14:108)
Mem_S3<-BL_Memdata[-delete,,]

#GPA on sets above
GPA_Bony_U1<-gpagen(Bony_U1)
GPA_Bony_U2<-gpagen(Bony_U2)
GPA_Bony_U3<-gpagen(Bony_U3)
GPA_Bony_S1<-gpagen(Bony_S1)
GPA_Bony_S2<-gpagen(Bony_S2)
GPA_Mem_U1<-gpagen(Mem_U1)
GPA_Mem_U2<-gpagen(Mem_U2)
GPA_Mem_U3<-gpagen(Mem_U3)
GPA_Mem_S1<-gpagen(Mem_S1)
GPA_Mem_S2<-gpagen(Mem_S2)
GPA_Mem_S3<-gpagen(Mem_S3)

#Put centroid sizes into single dataframe
Bony_U1<-GPA_Bony_U1$Csize

Otolith_Csizes<-as.data.frame(Bony_U1)

Otolith_Csizes$Bony_U2<-GPA_Bony_U2$Csize
Otolith_Csizes$Bony_U3<-GPA_Bony_U3$Csize
Otolith_Csizes$Bony_S1<-GPA_Bony_S1$Csize
Otolith_Csizes$Bony_S2<-GPA_Bony_S2$Csize
Otolith_Csizes$Mem_U1<-GPA_Mem_U1$Csize
Otolith_Csizes$Mem_U2<-GPA_Mem_U2$Csize
Otolith_Csizes$Mem_U3<-GPA_Mem_U3$Csize
Otolith_Csizes$Mem_S1<-GPA_Mem_S1$Csize
Otolith_Csizes$Mem_S2<-GPA_Mem_S2$Csize
Otolith_Csizes$Mem_S3<-GPA_Mem_S3$Csize


#OLS regressions

#Bony vs. membranous utricle
U_Bone1_Mem1<-lm(log(Bony_U1)~log(Mem_U1), data=Otolith_Csizes)
U_Bone1_Mem2<-lm(log(Bony_U1)~log(Mem_U2), data=Otolith_Csizes)
U_Bone1_Mem3<-lm(log(Bony_U1)~log(Mem_U3), data=Otolith_Csizes)
U_Bone2_Mem1<-lm(log(Bony_U2)~log(Mem_U1), data=Otolith_Csizes)
U_Bone2_Mem2<-lm(log(Bony_U2)~log(Mem_U2), data=Otolith_Csizes)
U_Bone2_Mem3<-lm(log(Bony_U2)~log(Mem_U3), data=Otolith_Csizes)
U_Bone3_Mem1<-lm(log(Bony_U3)~log(Mem_U1), data=Otolith_Csizes)
U_Bone3_Mem2<-lm(log(Bony_U3)~log(Mem_U2), data=Otolith_Csizes)
U_Bone3_Mem3<-lm(log(Bony_U3)~log(Mem_U3), data=Otolith_Csizes)

#Bony vs. membranous saccule
S_Bone1_Mem1<-lm(log(Bony_S1)~log(Mem_S1), data=Otolith_Csizes)
S_Bone1_Mem2<-lm(log(Bony_S1)~log(Mem_S2), data=Otolith_Csizes)
S_Bone1_Mem3<-lm(log(Bony_S1)~log(Mem_S3), data=Otolith_Csizes)
S_Bone2_Mem1<-lm(log(Bony_S2)~log(Mem_S1), data=Otolith_Csizes)
S_Bone2_Mem2<-lm(log(Bony_S2)~log(Mem_S2), data=Otolith_Csizes)
S_Bone2_Mem3<-lm(log(Bony_S2)~log(Mem_S3), data=Otolith_Csizes)

#Model comparisions using corrected Akaike information criterion
AICctab(U_Bone1_Mem1, U_Bone1_Mem2, U_Bone1_Mem3, U_Bone2_Mem1, U_Bone2_Mem2, U_Bone2_Mem3, U_Bone3_Mem1, U_Bone3_Mem2, U_Bone3_Mem3, weights=TRUE)

AICctab(S_Bone1_Mem1, S_Bone1_Mem2, S_Bone1_Mem3, S_Bone2_Mem1, S_Bone2_Mem2, S_Bone2_Mem3, weights=TRUE)
