# Supplementary material for: First evidence of the link between internal and external structure of the human inner ear otolith system using 3D morphometric modeling
Source: Sci Rep. 2023 Mar 24;13:4840. doi: 10.1038/s41598-023-31235-1 (PMC10039035; doi:10.1038/s41598-023-31235-1)
Supplement: Supplementary file 5 — Supplementary Information 5. [file 41598_2023_31235_MOESM5_ESM.zip]

Archive with 12 entries (11 files):
- Raw_3D_meshes_for_specimen_9/
- __MACOSX/._Raw_3D_meshes_for_specimen_9
- Raw_3D_meshes_for_specimen_9/Human9265R_10p7Upix_bony_vestibule.ply
- __MACOSX/Raw_3D_meshes_for_specimen_9/._Human9265R_10p7Upix_bony_vestibule.ply
- Raw_3D_meshes_for_specimen_9/.DS_Store
- __MACOSX/Raw_3D_meshes_for_specimen_9/._.DS_Store
- Raw_3D_meshes_for_specimen_9/Human9265R_10p7Upix_Maculae.ply
- __MACOSX/Raw_3D_meshes_for_specimen_9/._Human9265R_10p7Upix_Maculae.ply
- Raw_3D_meshes_for_specimen_9/Human9265R_10p7Upix_Utricle_and_Saccule.ply
- __MACOSX/Raw_3D_meshes_for_specimen_9/._Human9265R_10p7Upix_Utricle_and_Saccule.ply
- Raw_3D_meshes_for_specimen_9/Human9265R_10p7Upix_bony_labyrinth.ply
- __MACOSX/Raw_3D_meshes_for_specimen_9/._Human9265R_10p7Upix_bony_labyrinth.ply
