# Supplementary material for: First evidence of the link between internal and external structure of the human inner ear otolith system using 3D morphometric modeling
Source: Sci Rep. 2023 Mar 24;13:4840. doi: 10.1038/s41598-023-31235-1 (PMC10039035; doi:10.1038/s41598-023-31235-1)
Supplement: Supplementary file 6 — Supplementary Information 6. [file 41598_2023_31235_MOESM6_ESM.zip]

Archive with 16 entries (15 files):
- SPHARM_morphometric_model_(aligned_to_Procrustes_consensus_landmark_coords)/
- __MACOSX/._SPHARM_morphometric_model_(aligned_to_Procrustes_consensus_landmark_coords)
- SPHARM_morphometric_model_(aligned_to_Procrustes_consensus_landmark_coords)/Utricle_Macula_wireframe.ply
- __MACOSX/SPHARM_morphometric_model_(aligned_to_Procrustes_consensus_landmark_coords)/._Utricle_Macula_wireframe.ply
- SPHARM_morphometric_model_(aligned_to_Procrustes_consensus_landmark_coords)/.DS_Store
- __MACOSX/SPHARM_morphometric_model_(aligned_to_Procrustes_consensus_landmark_coords)/._.DS_Store
- SPHARM_morphometric_model_(aligned_to_Procrustes_consensus_landmark_coords)/Mean_Utricle.ply
- __MACOSX/SPHARM_morphometric_model_(aligned_to_Procrustes_consensus_landmark_coords)/._Mean_Utricle.ply
- SPHARM_morphometric_model_(aligned_to_Procrustes_consensus_landmark_coords)/Mean_Saccule.ply
- __MACOSX/SPHARM_morphometric_model_(aligned_to_Procrustes_consensus_landmark_coords)/._Mean_Saccule.ply
- SPHARM_morphometric_model_(aligned_to_Procrustes_consensus_landmark_coords)/Saccule_Macula_wireframe.ply
- __MACOSX/SPHARM_morphometric_model_(aligned_to_Procrustes_consensus_landmark_coords)/._Saccule_Macula_wireframe.ply
- SPHARM_morphometric_model_(aligned_to_Procrustes_consensus_landmark_coords)/9265R_bony_labyrinth_aligned_to_mean_SPHARM_model_for_visualization_purposes_only.ply
- __MACOSX/SPHARM_morphometric_model_(aligned_to_Procrustes_consensus_landmark_coords)/._9265R_bony_labyrinth_aligned_to_mean_SPHARM_model_for_visualization_purposes_only.ply
- SPHARM_morphometric_model_(aligned_to_Procrustes_consensus_landmark_coords)/Mean_BL.ply
- __MACOSX/SPHARM_morphometric_model_(aligned_to_Procrustes_consensus_landmark_coords)/._Mean_BL.ply
